# Supplementary material for: Systematic classification of vertebrate chemokines based on conserved synteny and evolutionary history
Source: Genes Cells. 2012 Nov 12;18(1):1–16. doi: 10.1111/gtc.12013 (PMC3568907; doi:10.1111/gtc.12013)
Supplement: Supplementary file 4 [file gtc0018-0001-SD18.txt]

CXCL8 CXCL6 CXCL4L1 CXCL1 CXCL4 CXCL7 CXCL5 CXCL3 CXCL2 CXCL9 CXCL10 CXCL11 CXCL13
Hsa4
CCL2 CCL7 CCL11 CCL8 CCL13 CCL1 CCL5 CCL16 CCL14 CCL15 CCL23 CCL18 CCL3
Hsa17
CCL4
CXCL8 CXCL13
Gga4
n = 3 n = 3
CXCL8a CXCL13
Ola1 Ola(Un)
n = 2
n = 3 n = 3
CCL30CCL1CCL31CCL5 CCL41 CCL4
Gga19
n = 2n = 4
CXC chemokine major cluster
CC chemokine major cluster
inflammatory
homeostasis
dual function
plasma or platelet
CXC chemokine receptor mini cluster
CXCR2CXCR4 CXCR7
Gga7 Gga(Un)
CXCR1CXCR2CXCR4 CXCR7
Hsa2
Ola2
CXCR1a
Ola17
CXCR4a
Ola21
CXCR1bCXCR7a
Ola(Un)
CXCR4b
n = 2
CCR4 CX3CR1 CCR8 CCBP2 CCR9 CXCR6 XCR1 CCR2 CCR5 CCRL2CCR1 CCR3 CCRL1
Gga2
CCR4CX3CR1CCR8a CCR9 XCR1CCR8b CCR2CCR5CCRL1CCBP2
Hsa3
n = 3
CCR12b
CCR12aCCR9a
CCR9b
CCRL1a
CCRL1b
Ola17
Ola20
XCR1b
XCR1a
Ola4
Chemokine receptor major cluster
Fig. S2
Chemokine and chemokine receptor gene clusters. 
Human chemokine and chemokine receptor genes displaying a high level of promiscuity in 
ligand-receptor binding are boxed with a red line. Hsa, Gga and Ola indicate human, chicken 
and medaka chromosomes, respectively. ‘n’ indicates the gene copy number.
