# Supplementary material for: Systematic classification of vertebrate chemokines based on conserved synteny and evolutionary history
Source: Genes Cells. 2012 Nov 12;18(1):1–16. doi: 10.1111/gtc.12013 (PMC3568907; doi:10.1111/gtc.12013)
Supplement: Supplementary file 15 [file gtc0018-0001-SD19.txt]

Receptor A
(ligands a and b)
Chemokine a
Receptor B
(ligands b and c)
Receptor C
(ligand d)
Chemokine b
Chemokine c
Chemokine d
A
B
Fig. S7
Functional non-redundancy of the chemokine sysytem.
A. Cells are expressing two promiscuous receptors A and B, which shares some of their ligands. B. In this case, only non-promiscuous receptors C 
are expressed on the cells. Cross marks indicate the sites where chemokines are secreted.
