# Supplementary material for: Systematic classification of vertebrate chemokines based on conserved synteny and evolutionary history
Source: Genes Cells. 2012 Nov 12;18(1):1–16. doi: 10.1111/gtc.12013 (PMC3568907; doi:10.1111/gtc.12013)
Supplement: Supplementary file 16 [file gtc0018-0001-SD8.xls]

## Sheet: chemokine
Table S1 Comparison of the chemokine genes identified in this study with those reported in other studies
Chemokines
reference	Name in the reference	ID (GenBank, Ensembl, Swiss-Prot, Zfin or WGS trace sequence)	Name in this review
mouse
Nolan et al. 2004	Dcip1 (Cxcl3)	AY311403.1	CXCL1 (cxcl3)
Tekamp-Olson et al. 1990	MIP2 (Cxcl2)	X53798.1	Cxcl2
Oquendo et al. 1989	KC (Cxcl1)	J04596.1	CXCL3 (cxcl1)
Huising et al. 2003	mumuCXCL1	P12850	CXCL1 (cxcl3)
Huising et al. 2003	mumuCXCL2	P10889	Cxcl2
cow
Nomiyama et al. 2010	CCL1L	XP_001253062.1	CCL1b
Nomiyama et al. 2010	CCL3Lc	XP_001254749.1	CCL14b
Nomiyama et al. 2010	CCL8L	XP_001255313.2	CCL8b
Nomiyama et al. 2010	CCL3La	XP_873462.2	CCL3a
Nomiyama et al. 2010	CCL3	NP_776936.1	CCL3b
Nomiyama et al. 2010	CCL3Lc	XP_873462.2	CCL3c
Huising et al. 2003	CXCL1	O46676	CXCL2
Huising et al. 2003	CXCL2	O46677	CXCL2
Huising et al. 2003	CXCL3	O46675	CXCL1
Huising et al. 2003	CXCL6	P80221	CXCL6
Huising et al. 2003	CXCL8	P79255	CXCL8
Struyf et al. 2001	Regakine-1	NP_001029392.1	CCL29
Modi & Yoshimura, 1999	GROa	U95812.1	CXCL2
Modi & Yoshimura, 1999	GROb	U95813.1	CXCL2
Modi & Yoshimura, 1999	GROg	U95811.1	CXCL1
opossum
Wong et al. 2011	CXCL1		CXCL1c
Wong et al. 2011	IL8		CXCL8
Wong et al. 2011	CXCL9-like		CXCL9
Wong et al. 2011	CXCL10		CXCL10
Wong et al. 2011	CXCL12		CXCL12
Wong et al. 2011	CXCL14		CXCL14
Wong et al. 2011	CXCL I		CXCL1a
Wong et al. 2011	CXCL II		CXCL1b
Wong et al. 2011	CXCL III		CXCL11
Wong et al. 2011	CCL5		CCL5
Wong et al. 2011	CCL17 1		CCL17a
Wong et al. 2011	CCL17 2		CCL17b
Wong et al. 2011	CCL19		CCL19
Wong et al. 2011	CCL20		CCL20
Wong et al. 2011	CCL22		CCL22
Wong et al. 2011	CCL26-like		CCL1
Wong et al. 2011	CCL28		CCL28
Wong et al. 2011	XCL1		XCL1
Wong et al. 2011	CX3CL1		CX3CL1
Wong et al. 2011	CCL I		CCL4f
Wong et al. 2011	CCL II		CCL4e
Wong et al. 2011	CCL III		CCL4d
Wong et al. 2011	CCL IV		CCL4c
Wong et al. 2011	CCL V		CCL4b
Wong et al. 2011	CCL VI		CCL4a
Wong et al. 2011	CCL VII		CCL37b
Wong et al. 2011	CCL IIX		CCL37a
Wong et al. 2011	CCL IX		CCL31
Wong et al. 2011	CCL X		CCL3a
Wong et al. 2011	CCL XI		CCL43
Wong et al. 2011	CCL XII		CCL2c
Wong et al. 2011	CCL XIII		CCL2b
Wong et al. 2011	CCL XIV		CCL2a
Wong et al. 2011	CCL XV		CCL26
Wong et al. 2011	CCL XVI		CCL24
Nomiyama et al. 2010	CXCL8	ENSMODG00000019182	CXCL8
Nomiyama et al. 2010	CXCL9	ENSMODG00000019287	CXCL9
Nomiyama et al. 2010	CXCL10	ENSMODG00000025268	CXCL10
Nomiyama et al. 2010	CXCL11	XP_001376756.1	CXCL11
Nomiyama et al. 2010	GRO-A	ENSMODG00000019184	CXCL1a
Nomiyama et al. 2010	GRO-B	ENSMODG00000019188	CXCL1c
Nomiyama et al. 2010	MCP-A	ENSMODG00000019162	CCL2a
Nomiyama et al. 2010	MCP-B	XP_001374170.1	CCL2b
Nomiyama et al. 2010	MCP-C	ENSMODG00000019157	CCL2c
Nomiyama et al. 2010	MIP-A	XP_001373246.1	CCL3a
Nomiyama et al. 2010	MIP-B	blast	CCL37a
Nomiyama et al. 2010	MIP-C	blast	CCL37b
Nomiyama et al. 2010	MIP-D	XP_001373192.1	CCL3b
Nomiyama et al. 2010	MIP-E	XP_001373172.1	CCL4f
Nomiyama et al. 2010	CCL4La	XP_001367613.1	CCL4a
Nomiyama et al. 2010	CCL4Lb	XP_001367565.1	CCL4b
Nomiyama et al. 2010	CCL4Lc	XP_001367523.1	CCL4c
Nomiyama et al. 2010	CCL4Ld	XP_001367476.1	CCL4d
Nomiyama et al. 2010	CCL4Le	XP_001367433.1	CCL4e
Nomiyama et al. 2010	CCL5		CCL5
platypus
Wong et al. 2011	IL8		CXCL8
Wong et al. 2011	CXCL I		CXCL15b
Wong et al. 2011	CXCL II		CXCL15a
Wong et al. 2011	CXCL III		CXCL1b
Wong et al. 2011	CXCL VI		CXCL1a
Wong et al. 2011	CCL17		CCL17
Wong et al. 2011	CCL22		CCL22
Wong et al. 2011	CX3CL1		-
Nomiyama et al. 2010	CXCL8	XP_001511324.1	CXCL8
Nomiyama et al. 2010	CXCL10	ENSOANG00000006926	CXCL10
Nomiyama et al. 2010	CXCL11	XP_001510031.1	CXCL11
Nomiyama et al. 2010	CXCL15	XP_001511166.1	CXCL15b
Nomiyama et al. 2010	CXCL15L	ENSOANG00000006914	CXCL15a
Nomiyama et al. 2010	GRO-a1	XP_001508234.1	CXCL1a
Nomiyama et al. 2010	GRO-a2	ENSOANG00000006913	CXCL1b
Nomiyama et al. 2010	MIP-a	XP_001518964.1	CCL2b
Nomiyama et al. 2010	MIP-b	XP_001512383.1	CCL3a
Nomiyama et al. 2010	MIP-c	ENSOANG00000002927	CCL3b
Nomiyama et al. 2010	MIP-d	ENSOANG00000002929	CCL2a
Chicken (Gallus gallus)
Hughes et al. 2007	chCCLi1	AY753571	CCL4b
Hughes et al. 2007	chCCLi2	L34553	CCL4a
Hughes et al. 2007	chCCLi3	Y18692 (K203)	CCL41
Hughes et al. 2007	chCCLi4	AY037859 (ah294)	CCL5
DeVries et al. 2006	gg-chr19-CCL13–36.0%-DN		CCL4b
DeVries et al. 2006	gg-chr19-CCL3–48.9%-GB19421561	ENSGALP00000003686	CCL30a
DeVries et al. 2006	gg-chr19-CCL3–54.3%-EK1402	ENSGALP00000001402	CCL4a
DeVries et al. 2006	gg-chr19-CCL5–56.5%-EK1403	ENSGALP00000001403	CCL5
DeVries et al. 2006	gg-chr19-CCL4–47.8%-EK1408	ENSGALP00000001408	CCL41
DeVries et al. 2006	gg-CX3CL1	ENSGALP00000002120	CX3CL1
DeVries et al. 2006	gg-chr19-CCL8–33.7%-EK3647	ENSGALP00000003647	CCL31
DeVries et al. 2006	gg-chr19-CCL1–32.3%-EK3663	ENSGALP00000003663	CCL1
DeVries et al. 2006	gg-chr19-CCL3–45.7%-EK3667	ENSGALP00000003667	CCL30b
DeVries et al. 2006	gg-chr19-CCL3–47.8%-EK3686	ENSGALP00000003686	CCL30a
DeVries et al. 2006	gg-chr9-CCL20–53.6%-EK4738	ENSGALP00000004738	CCL20
DeVries et al. 2006	ggCXCL12a	ENSGALP00000010112	CXCL12
DeVries et al. 2006	ggCXCL14	ENSGALP00000010242	CXCL14
DeVries et al. 2006	gg-chr4-CXCL3–36.4%-EK16811	ENSGALP00000016811	CXCL13c
DeVries et al. 2006	gg-chr4-CXCL4–34.0%-EK16813	ENSGALP00000016813	CXCL13b
DeVries et al. 2006	gg-chr4-CXCL13–36.1%-EK16814	ENSGALP00000016814	CXCL13a
DeVries et al. 2006	gg-chr4-CXCL8–48.5%-EK19049	ENSGALP00000019049	CXCL8a
DeVries et al. 2006	gg-chr4-CXCL8–49.5%-EK19051	ENSGALP00000019051	CXCL8b
DeVries et al. 2006	gg-chr4-CXCL1–41.4%-EK19057	ENSGALP00000019057	CXCL8c
DeVries et al. 2006	gg-unplaced-CCL5–49.4%-EK23471	ENSGALP00000023471	CCL30c
DeVries et al. 2006	gg-chr1-XCL1–33.0%-EK24539	ENSGALP00000024539	XCL1
DeVries et al. 2006	gg-unplaced-CCL19–44.1%-EP44988	GENSCAN00000044988	CCL19
DeVries et al. 2006	ggCCL17	GENSCAN00000004588	CCL17
Wang et al. 2005	CCL1L1	BX935885	CCL31
Wang et al. 2005	CCL3L1	CF258095	CCL4b
Wang et al. 2005	CCL/MCP-L2	CK610423	CCL30b
Wang et al. 2005	CCL/MCP-L3	CK610627	CCL30d
Wang et al. 2005	CCL17	BI067703	CCL17
Wang et al. 2005	CCL19	BX929857	CCL19
Wang et al. 2005	CCL21	CR522995	CCL21
Wang et al. 2005	CXCL13a	BX262175	CXCL13c
Wang et al. 2005	CXCL13b	BX264625	CXCL13b
Wang et al. 2005	CXCL13c	CR352598	(CXCL13a)
Wang et al. 2005	CXCL15	BX929947	CXCL8c
Wang et al. 2005	CX3CL1	AY730688	CX3CL1
Wang et al. 2005	CCL1L2	L34552	CCL1
Wang et al. 2005	CCL5 (ah294)	AY037859	CCL5
Wang et al. 2005	CCL4L1	AJ243034	CCL4a
Wang et al. 2005	CCL/MCP-L1 (ah221)	AY037860	CCL30a
Wang et al. 2005	CCL16 (K203)	Y18692	CCL41
Wang et al. 2005	CCL20 (ah189)	AY037861	CCL20
Wang et al. 2005	CXCL8a (cCAF)	M16199	CXCL8b
Wang et al. 2005	CXCL8b (K60)	Y14971	CXCL8a
Wang et al. 2005	CXCL12	BX936268	CXCL12
Wang et al. 2005	CXCL14 (JSC)	AF285876	CXCL14
Wang et al. 2005	XCL1	AF006742	XCL1
Wang et al. 2005	chCXCLi1 (K60)	ENSGALG00000011670	CXCL8b
Wang et al. 2005	chCXCLi2 (CAF)	(ENSGALG00000011672)	CXCL8c
Wang et al. 2005	chCXCLi3	ENSGALG00000011668	CXCL8a
Wang et al. 2005	chCXCLi12	ENSGALG00000006265	CXCL12
Wang et al. 2005	chCXCLi13L1	ENSGALG00000010336	CXCL13c
Wang et al. 2005	chCXCLi13L2	ENSGALG00000010338	CXCL13b
Wang et al. 2005	chCXCLi13L3	ENSGALG00000010339	CXCL13a
Wang et al. 2005	chCXCLi14	ENSGALG00000006346	CXCL14
Wang et al. 2005	chCCLi1	-	CCL4b
Wang et al. 2005	chCCLi2	ENSGALG00000000951	CCL4a
Wang et al. 2005	chCCLi3 (K203)	ENSGALG00000000956	CCL41
Wang et al. 2005	chCCLi4	ENSGALG00000000951	CCL5
Wang et al. 2005	chCCLi5	(ENSGALG00000002322)	CCL31
Wang et al. 2005	chCCLi6	ENSGALG00000002329	CCL1
Wang et al. 2005	chCCLi7	ENSGALG00000002333	CCL30b
Wang et al. 2005	chCCLi8	-	-
Wang et al. 2005	chCCLi9	ENSGALG00000002343	CCL30a
Wang et al. 2005	chCCLi10	ENSGALG00000014585	CCL30d
Wang et al. 2005	chCCL17	-	CCL17
Wang et al. 2005	chCCL19	-	CCL19
Wang et al. 2005	chCCL20	ENSGALG00000003003	CCL20
Wang et al. 2005	chCCL21	-	CCL21
Wang et al. 2005	chCX3CL1	ENSGALG00000001395	CX3CL1
Wang et al. 2005	chXCL1	ENSGALG00000015235	XCL1
Stebler et al.2004	CXCL12	AY429472	CXCL12
Huising et al. 2003	gagaK60	CAA75212	CXCL8a
Hughes et al. 2001	ah189	AY037861	CCL20
Hughes et al. 2001	ah221	AY037860	CCL30a
Hughes et al. 2001	ah294	AY037859	CCL5
Staehell et al. 2001	cCAF (9E3/CEF4)	M16199	CXCL8b
Staehell et al. 2001	K60	Y14971	CXCL8a
Staehell et al. 2001	JSC	AF285876	CXCL14
Staehell et al. 2001	CXCL DT40	AJ393586	CXCL13c
Staehell et al. 2001	CXCL pat	AI981378	CXCL13a
Staehell et al. 2001	MIP-1b	Q90826	CCL4a
Staehell et al. 2001	CCL	AI980712	CCL30a
Staehell et al. 2001	K203	Y18692	CCL41
Staehell et al. 2001	TARC	AI980713	CCL17
Staehell et al. 2001	RANTES	AI982103	CCL5
Staehell et al. 2001	TCA	L34552	CCL1
Staehell et al. 2001	Lymphotactin	AF006742	XCL1
Sick et al. 2000	K60	Y14971	CXCL8a
Sick et al. 2000	K203	Y18692	CCL41
Petrenko et al. 1997	clone 391, cTCA	L34552	CCL1
Petrenko et al. 1997	clone 4, MIP-1b	L34553	CCL4a
Sugano et al. 1987	9E3	M16199	CXCL8b
Bedard et al. 1987	CEF4	J02975	CXCL8b
Duck (Anas platyrhynchos)
Sreekumar et al. 2005	AB163	AY641435	CCL5
Sreekumar et al. 2005	AB187	AY641436	CCL4b
Sreekumar et al. 2005	AB330	AY641437	CCL4a
Fleming-Canepa et al. 2011	CCL19	AY682098	CCL19
Fleming-Canepa et al. 2011	CCL21	HQ174214	-
X. tropicalis
DeVries et al. 2006	xt-sc122-CXCL13–33.7%-DN		CXCL13a
DeVries et al. 2006	xt-sc122-CXCL13-33.3%-DN		CXCL13b
DeVries et al. 2006	xt-sc1270-CXCL8-45.5%-DN		CXCL8e
DeVries et al. 2006	xt-sc1401-CXCL8-43.0%-DN		CXCL8b
DeVries et al. 2006	xt-sc1401-CXCL8-32.6%-DN		CXCL8a
DeVries et al. 2006	xt-sc1401-CXCL1-30.2%-DN		-
DeVries et al. 2006	xt-sc1417-CCL5-53.4%-DN		CCL5
DeVries et al. 2006	xt-sc29333-CCL28-29.7%-DN		-
DeVries et al. 2006	xt-sc296-CXCL8–42.7%-DN		CXCL8c
DeVries et al. 2006	xtCXCL12		cxcl12
DeVries et al. 2006	xt-sc614-CCL19–35.9%-DN		CCL20a
DeVries et al. 2006	xt-sc614-CCL20–33.7%-DN		CCL20b
DeVries et al. 2006	xt-sc614-CCL24–29.2%-DN		CCL34
DeVries et al. 2006	xt-sc617-CCL7–34.9%-DN		CCL19
DeVries et al. 2006	xt-sc621-CXCL1–42.4%-DN		CXCL8d
DeVries et al. 2006	xt-sc63-CCL11–42.0%-DN		CCL42a
DeVries et al. 2006	xt-sc63-CCL4–35.0%-DN		CCL42b
DeVries et al. 2006	xt-sc63-CCL4–38.9%-DN		CCL42d
DeVries et al. 2006	xt-sc63-CCL3–36.2%-DN		CCL42c
DeVries et al. 2006	xtCXCL14		cxcl14
DeVries et al. 2006	xt-sc757-CXCL10–37.9%-DN		CXCL10a
DeVries et al. 2006	xt-sc757-CXCL9–34.5%-DN		CXCL10b
DeVries et al. 2006	xt-sc757-CXCL10–28.3%-DN		CXCL10c
DeVries et al. 2006	xt-sc831-CXCL2–28.9%-DN		CXCL18a
DeVries et al. 2006	xt-sc938-CCL20–27.6%-DN		CCL28
zebrafish (Danio rerio)
van der Aa et al. 2010	CXCL8_L1_chr1	XM_001342570	CXCL8a (il8)
van der Aa et al. 2010	CXCL8_L2_chr7		CXCL8ba
van der Aa et al. 2010	CXCL8_L2_chr17	EH441857	CXCL8bb
Oehlers et al. 2010	cxcl8 (cxcl-chr1b)	XM_001342570	CXCL8a (il8)
Abdelkhalek et al. 2009	EH441857	EH441857	CXCL8bb
Chen et al. 2008	CXC-46	XM_685640	CXCL18aa (cxc46)
Chen et al. 2008	CXC-56	XM_690954	CXCL11ad
Chen et al. 2008	CXC-64	XM_687326	CXCL11ah (cxc64)
Chen et al. 2008	CXC-66	XM_001339337	CXCL11ac
Chen et al. 2008	scyba	AF279919	CXCL14
Nomiyama et al. 2008	CCL-chr25a		-
Nomiyama et al. 2008	CCL-chr25b		-
Nomiyama et al. 2008	CCL-chr25c		-
Nomiyama et al. 2008	CCL-chr25d		-
Nomiyama et al. 2008	CCL-chr25e		-
Nomiyama et al. 2008	CCL-chr25f		-
Nomiyama et al. 2008	CCL-chr25g		CCL33ac
Nomiyama et al. 2008	CCL-chr25h		CCL33ab
Nomiyama et al. 2008	CCL-chr25i		CCL39ai
Nomiyama et al. 2008	CCL-chr25j		CCL39ah
Nomiyama et al. 2008	CCL-chr25k		CCL39ag
Nomiyama et al. 2008	CCL-chr25l		CCL39af
Nomiyama et al. 2008	CCL-chr25m		CCL39ae
Nomiyama et al. 2008	CCL-chr25n		CCL39ad
Nomiyama et al. 2008	CCL-chr25o		CCL39ac
Nomiyama et al. 2008	CCL-chr25p		CCL39ab
Nomiyama et al. 2008	CCL-chr25q		CCL39aa
Nomiyama et al. 2008	CCL-chr25r		CCL33aa
Nomiyama et al. 2008	CCL-chr25s		-
Nomiyama et al. 2008	CCL-chr25t		-
Nomiyama et al. 2008	CCL-chr25u		-
Nomiyama et al. 2008	CCL-chr25v		-
Nomiyama et al. 2008	CCL-chr25w		-
Nomiyama et al. 2008	CCL-chr25x		-
Nomiyama et al. 2008	CCL-chr25y		CCL35aa
Nomiyama et al. 2008	CCL-chr25z		CCL39aj
Nomiyama et al. 2008	CCL-chr25aa		-
Nomiyama et al. 2008	CCL-chr25ab		CCL35ab
Nomiyama et al. 2008	CCL-chr25ac		-
Nomiyama et al. 2008	CCL-chr24a		CCL20b (ccl20)
Nomiyama et al. 2008	CXCL-chr24a		-
Nomiyama et al. 2008	CXCL-chr24b		-
Nomiyama et al. 2008	CXCL-chr24c		-
Nomiyama et al. 2008	CXL-chr24a		CXL34bk
Nomiyama et al. 2008	CXL-chr24b		CXL34bj
Nomiyama et al. 2008	CCL-chr24b		CCL34bi
Nomiyama et al. 2008	CCL-chr24c		CCL34bh
Nomiyama et al. 2008	CCL-chr24d		CCL34bg
Nomiyama et al. 2008	CCL-chr24e		CCL34bm
Nomiyama et al. 2008	CCL-chr24f		CCL34bl
Nomiyama et al. 2008	CXCL-chr24d		CXCL32bb
Nomiyama et al. 2008	CXCL-chr24e		CXCL32ba
Nomiyama et al. 2008	CCL-chr24g		CCL32bc
Nomiyama et al. 2008	CCL-chr24h		CCL34be
Nomiyama et al. 2008	CCL-chr24i		CCL34bf
Nomiyama et al. 2008	CCL-chr24j		CCL34bd
Nomiyama et al. 2008	CCL-chr24k		CCL34bc
Nomiyama et al. 2008	CCL-chr24l		CCL34bb
Nomiyama et al. 2008	CCL-chr24m		CCL34ba
Nomiyama et al. 2008	CCL-chr24n		-
Nomiyama et al. 2008	CCL-chr23a		CCL32d
Nomiyama et al. 2008	cxcl12bL		-
Nomiyama et al. 2008	cxcl12b		CXCL12b
Nomiyama et al. 2008	CCL-chr20a		-
Nomiyama et al. 2008	CCL-chr20b		CCL38af
Nomiyama et al. 2008	CCL-chr20c		CCL38ae
Nomiyama et al. 2008	CCL-chr20d		CCL38ad
Nomiyama et al. 2008	CCL-chr20e		CCL38ac
Nomiyama et al. 2008	CCL-chr20f		CCL38ab
Nomiyama et al. 2008	CCL-chr20g		CCL38aa
Nomiyama et al. 2008	CXL-chr19a		CXL34d
Nomiyama et al. 2008	CCL-chr17a		-
Nomiyama et al. 2008	CCL-chr17b		-
Nomiyama et al. 2008	CCL-chr17c		-
Nomiyama et al. 2008	scyba		CXCL14
Nomiyama et al. 2008	CXCL-chr13a		CXCL18ab
Nomiyama et al. 2008	CXCL-chr13b		CXCL18aa (cxc46)
Nomiyama et al. 2008	cxcl12a		CXCL12a
Nomiyama et al. 2008	CXCL-chr13c		CXCL8bc
Nomiyama et al. 2008	CXCL-chr13d		CXCL19
Nomiyama et al. 2008	CXL-chr12a		CXL34c
Nomiyama et al. 2008	CCL-chr11a		CCL25b
Nomiyama et al. 2008	CCL-chr11b		CCL44
Nomiyama et al. 2008	CCL-chr10a		CCL19b
Nomiyama et al. 2008	CCL-chr10b		CCL27b
Nomiyama et al. 2008	ccl1		CCL27a
Nomiyama et al. 2008	CCL-chr7a		CCL36ab
Nomiyama et al. 2008	CCL-chr5a		CCL19aa
Nomiyama et al. 2008	CCL-chr5b		CCL19ab
Nomiyama et al. 2008	CXCL-chr5a		CXCL13
Nomiyama et al. 2008	CXCL-chr5b		CXCL11ah (cxc64)
Nomiyama et al. 2008	CXCL-chr5c		CXCL20b
Nomiyama et al. 2008	CXCL-chr5d		CXCL11aa
Nomiyama et al. 2008	CXCL-chr5e		CXCL11ac
Nomiyama et al. 2008	CXCL-chr5f		CXCL11ad
Nomiyama et al. 2008	CXCL-chr5g		CXCL11ae
Nomiyama et al. 2008	CXCL-chr5h		CXCL11af
Nomiyama et al. 2008	CXCL-chr5i		CXCL11ag
Nomiyama et al. 2008	CCL-chr2a		CCL32ad
Nomiyama et al. 2008	CCL-chr2b		CCL32ac
Nomiyama et al. 2008	CCL-chr2c		CCL32ab
Nomiyama et al. 2008	XCL-chr2a		XCL32aa
Nomiyama et al. 2008	CCL-chr2d		CCL34ad
Nomiyama et al. 2008	CCL-chr2e		CCL34ac
Nomiyama et al. 2008	CCL-chr2f		CCL20ab
Nomiyama et al. 2008	CXCL-chr1a		CXCL8a (il8)
Nomiyama et al. 2008	CXCL-chr1b		-
Nomiyama et al. 2008	CXCL-chr1c		CXCL18b
Nomiyama et al. 2008	CCL-chr1a		-
Nomiyama et al. 2008	CCL-chr1b		CCL32ca
Nomiyama et al. 2008	CCL-chr1c		CCL32cb
DeVries et al. 2006	dr-chr18-CCL11-34.7%-DN		CCL27a
DeVries et al. 2006	drCXCL12a		CXCL12a
DeVries et al. 2006	dr-chr9-CCL13-28.2%-DN		CCL27b
DeVries et al. 2006	dr-chr5-CXCL10-28.6%-DN		CXCL20b
DeVries et al. 2006	dr-chr25-CCL2-36.4%-DN		CCL39ae
DeVries et al. 2006	dr-chr7-CCL24–30.8%-DN		CCL36aa
DeVries et al. 2006	dr-chr11-CCL21-36.7%-DN		CCL25b
DeVries et al. 2006	dr-chr20-CCL7-40.0%-DN		CCL38aa
DeVries et al. 2006	dr-chr1-CXCL11-37.1%-DN		CXCL11ae
DeVries et al. 2006	dr-NA5340-CCL3-31.3%-DN		CCL34bb
DeVries et al. 2006	dr-chr20-CCL26-33.3%-DN		CCL38ab
DeVries et al. 2006	dr-chr25-CCL11–35.1%-DN		-
DeVries et al. 2006	dr-chr7-CCL13-32.5%-DN		CCL36ab
DeVries et al. 2006	dr-scNA3668-CCL20-31.6%-DN		CCL32ad
DeVries et al. 2006	dr-scNA5340-CCL19-30.5%-DN		CCL34bc
DeVries et al. 2006	dr-chr20-CCL7–35.6%-DN		CCL38af
DeVries et al. 2006	dr-chr25-CCL24–35.6%-DN		CCL33ac
DeVries et al. 2006	dr-chr11-CCL19-32.7%-DN		CCL34ad
DeVries et al. 2006	dr-chr5-CXCL11–27.4%-DN		CXCL11ab
DeVries et al. 2006	dr-chr25-CCL11-31.2%-DN		CCL39ad
DeVries et al. 2006	dr-chr20-CCL24-35.6%-DN		CCL33ac
DeVries et al. 2006	dr-chr11-CCL19-33.7%-DN		CCL34ad
DeVries et al. 2006	dr-chr25-CCL13-35.9%-DN		CCL39ac
DeVries et al. 2006	dr-chr20-CCL14-32.9%-DN		CCL38ac
DeVries et al. 2006	dr-chr25-CCL7–38.2%-DN		-
DeVries et al. 2006	dr-chr25-CCL13-38.9%-DN		CCL39aa
DeVries et al. 2006	dr-chr20-CCL8–34.6%-DN		CCL38ab
DeVries et al. 2006	dr-chr25-CCL11–32.7%-DN		CCL39ai
DeVries et al. 2006	dr-chr25-CCL3-27.4%-DN		CCL33aa
DeVries et al. 2006	dr-chr20-CCL13–35.8%-DN		-
DeVries et al. 2006	dr-chr25-CCL2-37.5%-DN		CCL39ab
DeVries et al. 2006	dr-chr5-CXCL8-31.2%-EK2963		CXCL13
DeVries et al. 2006	dr-chr5-CXCL11-37.2%-EK12810		CXCL11ac
DeVries et al. 2006	dr-chr13-CXCL9-28.0%-EK14232		CXCL18aa (cxc46)
DeVries et al. 2006	dr-scNA3668-CCL14-26.8%-EK2252		CCL32ad
DeVries et al. 2006	drCXCL14a		CXCL14
DeVries et al. 2006	dr-chr1-CXCL8-35.4%-EK34299		CXCL8a (il8)
DeVries et al. 2006	dr-chr11-CCL20-32.3%-EK35666		CCL20ab
DeVries et al. 2006	drCXCL12b		CXCL12b
DeVries et al. 2006	drCXCL14b		-
DeVries et al. 2006	dr-chr24-CCL19-33.3%-EK41769		CCL34bf
DeVries et al. 2006	dr-chr1-CXCL9-37.2%-EK42273		CXCL11ag
DeVries et al. 2006	dr-chr5-CXCL9-35.1%-EK43819		CXCL11ad
DeVries et al. 2006	drCXCL12c		-
DeVries et al. 2006	dr-scNA10579-CCL19-34.3%-DN		CCL19aa
DeVries et al. 2006	dr-scNA11550-CXCL2-36.0%-DN		CXCL19
DeVries et al. 2006	dr-scNA16670-CCL8–33.3%-DN		CXCL32ba
DeVries et al. 2006	dr-scNA7073-CCL26–30.6%-EP11872		CCL20ad
DeVries et al. 2006	dr-scNA6189-CCL21–47.5%-EP12938		CCL25a
DeVries et al. 2006	dr-chr5-CXCL11-37.9%-EP13940		CXCL11aa
DeVries et al. 2006	dr-chr5-CXCL11-25.2%-EP22087		CXCL11ah (cxc64)
DeVries et al. 2006	dr-scNA5340-CXCL10–27.0%-EP22565		CCL34ea
DeVries et al. 2006	dr-chr1-CCL26-33.3%-EP26489		CCL35aa
DeVries et al. 2006	dr-chr25-CXCL11-28.0%-EP27297		CXCL18b
DeVries et al. 2006	dr-chr20-CCL11-29.1%-EP37660		CCL32ac
DeVries et al. 2006	dr-chr25-CCL8-30.8%-EP41974a		CCL33ac
DeVries et al. 2006	dr-chr25-CCL8-35.6%-EP41974b		CCL33ab
DeVries et al. 2006	dr-scNA16716-CXCL8–35.6%-EP46266		CXCL8ba
DeVries et al. 2006	dr-chr25-CCL13–35.6%-EP50940		CCL39ai
DeVries et al. 2006	dr-chr22-CCL19-30.3%-DN		CCL34ba
DeVries et al. 2006	dr-chr24-CCL20-34.6%-DN		CCL20b (ccl20)
DeVries et al. 2006	dr-chr25-CCL2-35.0%-DN		CCL39ae
DeVries et al. 2006	dr-chr9-CCL17-22.3%-DN		CCL27b
Peatman & Liu, 2006	Dr1_WGA6_1_97332		CCL35aa
Peatman & Liu, 2006	Dr7_WGA489_1_245599		CCL32ab
Peatman & Liu, 2006	Dr8_WGA606_1_66363		CCL27a
Peatman & Liu, 2006	Dr9_WGA697_1_854420		CCL27b
Peatman & Liu, 2006	WGA710_1_710182		CCL19ab
Peatman & Liu, 2006	Dr10_WGA780_1_413112		CCL19b
Peatman & Liu, 2006	Dr11_WGA839_1_159228		CCL25b
Peatman & Liu, 2006	Dr11_WGA839_1_233313		CCL44
Peatman & Liu, 2006	Dr11_WGA879_1_755946		CCL34ac
Peatman & Liu, 2006	Dr11_WGA879_1_759152		CCL34ac
Peatman & Liu, 2006	Dr11_WGA879_1_762108		CCL34ac
Peatman & Liu, 2006	Dr15_WGA1175_1_212813		CCL38ab
Peatman & Liu, 2006	Dr18_WGA1436_1_236332		CCL27a
Peatman & Liu, 2006	Dr20_WGA1527_1598576		-
Peatman & Liu, 2006	Dr20_WGA1527_1_1613261		CCL32ca
Peatman & Liu, 2006	Dr20_WGA1544_1_375272		CCL38ac
Peatman & Liu, 2006	Dr20_WGA1544_1_380308		CCL38af
Peatman & Liu, 2006	Dr20_WGA1544_1_382837		CCL38ae
Peatman & Liu, 2006	Dr20_WGA1544_1_386533		CCL38ad
Peatman & Liu, 2006	Dr20_WGA1544_1_390316		CCL38ac
Peatman & Liu, 2006	Dr20_WGA1544_1_401369		CCL38ab
Peatman & Liu, 2006	Dr20_WGA1544_1_1446828		CCL38aa
Peatman & Liu, 2006	Dr22_WGA1631_1_283786		CCL34ba
Peatman & Liu, 2006	Dr24_WGA1806_1_416955		CCL20b (ccl20)
Peatman & Liu, 2006	Dr25_WGA1872_1_17999		CCL33ac
Peatman & Liu, 2006	Dr25_WGA1872_1_141073		CCL39ad
Peatman & Liu, 2006	Dr25_WGA1872_1_176060		-
Peatman & Liu, 2006	Dr25_WGA1872_1_197377		CCL35ab
Peatman & Liu, 2006	Dr25_WGA1873_1_709505		CCL33ac
Peatman & Liu, 2006	Dr25_WGA1873_1_857912		CCL39ag
Peatman & Liu, 2006	DrUn_WGA2406_1_18581		CCL35ab
Peatman & Liu, 2006	DrUn_WGA6170_1_11888		-
Peatman & Liu, 2006	DrUn_WGA6170_1_12898		CCL32ad
Peatman & Liu, 2006	DrUn_WGA7827_1_7256		CCL34bb
Peatman & Liu, 2006	DrUn_WGA7827_1_9830		CCL34bc
Peatman & Liu, 2006	DrUn_WGA7827_1_17321		CCL34bd
Peatman & Liu, 2006	DrUn_WGA13047_1_39000		CCL19aa
Huising et al. 2003	dareCXC	BI475704	CXCL18aa (cxc46)
Huising et al. 2003	dareCXCL12a	BM070896	CXCL12b
Huising et al. 2003	dareCXCL12b	BM265550	CXCL12b
Huising et al. 2003	dareCXCL14	AF279919	CXCL14
Huising et al. 2003	dareCXCc	BM529046	CXCL20b
Doitsidou et al. 2002	sdf-1a	AY147915	CXCL12a
Doitsidou et al. 2002	sdf-1b	BM070896	CXCL12b
Long et al. 2000	scyba	AF279919	CXCL14
Tetraodon, fugu
Nomiyama et al. 2008	tCCL-chr18a		CCL36a
Nomiyama et al. 2008	f-il8		CXCL8a
Nomiyama et al. 2008	fCXCL-chr17a		CXCL18a
Nomiyama et al. 2008	fCXCL-chr17b		CXCL12a
Nomiyama et al. 2008	fCCL-chr15a		CCL25a
Nomiyama et al. 2008	fCCL-chr15b		CCL20aa
Nomiyama et al. 2008	fCCL-chr15c		CCL20ab
Nomiyama et al. 2008	fCCL-chr13a		CCL33a
Nomiyama et al. 2008	fCCL-chr12a		CCL19ab
Nomiyama et al. 2008	fCCL-chr12b		CCL19ac
Nomiyama et al. 2008	fCCL-chr12c		CCL19aa
Nomiyama et al. 2008	fCL1		CCL27
Nomiyama et al. 2008	tCXCL-chr12a		CXCL13
Nomiyama et al. 2008	fCCL-chr1a		CCL25b
Nomiyama et al. 2008	tCCL-chrUa		-
Nomiyama et al. 2008	fCCL-chrUc		CCL44
Nomiyama et al. 2008	fCXCL-chrUa		CXCL19
Nomiyama et al. 2008	fCXCL-chrUb		CXCL14
Nomiyama et al. 2008	fCXCL-chrUc		CXCL13
Nomiyama et al. 2008	fCXCL-chrUd		CXCL20
DeVries et al. 2006	fr-sc206-CCL20-37.0%-DN		CCL20aa
DeVries et al. 2006	fr-sc509-CCL5-34.8%-DN		CCL20ab
DeVries et al. 2006	frCXCL12		CXCL12a
DeVries et al. 2006	fr-sc30-CXCL8-36.5%-EK149334		CXCL8a
DeVries et al. 2006	frCXCL14		CXCL14
DeVries et al. 2006	fr-sc114-CCL21-33.3%-EK167779		CCL25b
DeVries et al. 2006	fr-sc687-CCL18-27.4%-EK168760		CCL19aa
DeVries et al. 2006	fr-sc605-CXCL11-30.4%-EK168958		CXCL20
DeVries et al. 2006	fr-sc687-CCL3-31.2%-EK171148		CCL19ab
DeVries et al. 2006	fr-sc1096-CCL28-28.9%-EK174502		CCL27
DeVries et al. 2006	fr-sc5436-CXCL10-31.1%-EK176598		-
DeVries et al. 2006	fr-sc687-CCL3-31.2%-EK177216		CCL19ac
DeVries et al. 2006	fr-sc46-CCL17-30.0%-EP33373		-
DeVries et al. 2006	fr-sc28-CXCL5-27.6%-DN		CXCL18a
elephant shark
Bajoghii et al. 2009	Cxcl_12a	ti|1576866751	CXCL12a
Bajoghii et al. 2009	Cxcl_12b	ti|1573897841	CXCL12b
Bajoghii et al. 2009	Ccl_19	ti|1574035419	CCL19
Bajoghii et al. 2009	Ccl_25	ti|1576820741	CCL25
sea lamprey
Bajoghii et al. 2009	Cxcl_12like	ti|1430783647	-
Bajoghii et al. 2009	MIP_1	ti|1380571922	-
Bajoghii et al. 2009	MCP_1	ti|1443640094	-
Abdelkhalek, N. K., Komiya, A., Kato-Unoki, Y., Somamoto, T. & Nakao, M. Molecular evidence for the existence of two distinct IL-8 lineages of teleost CXC-chemokines. Fish Shellfish Immunol 27, 763-767 (2009)
Bajoghli, B. et al. Evolution of genetic networks underlying the emergence of thymopoiesis in vertebrates. Cell 138, 186-197 (2009)
Bedard, P. A., Alcorta, D., Simmons, D. L., Luk, K. C. & Erikson, R. L. Constitutive expression of a gene encoding a polypeptide homologous to biologically active human platelet protein in Rous sarcoma virus-transformed fibroblasts. Proc. Natl. Acad. Sci. U. S. A. 84, 6715-6719 (1987).
Chen, L. C. et al. Molecular cloning and functional analysis of zebrafish (Danio rerio) chemokine genes. Comp. Biochem. Physiol. B. Biochem. Mol. Biol. 151, 400-409 (2008)
DeVries, M. E. et al. Defining the origins and evolution of the chemokine/chemokine receptor system. J. Immunol. 176, 401-415 (2006)
Doitsidou, M. et al. Guidance of primordial germ cell migration by the chemokine SDF-1. Cell 111, 647-659 (2002)
Fleming-Canepa, X. et al. Expression of duck CCL19 and CCL21 and CCR7 receptor in lymphoid and influenza-infected tissues. Mol. Immunol. 48, 1950-1957 (2011)
Hughes, A. L. & Yeager, M. Molecular evolution of the vertebrate immune system. Bioessays 19, 777-786 (1997)
Hughes, S., Haynes, A., O'Regan, M. & Bumstead, N. Identification, mapping, and phylogenetic analysis of three novel chicken CC chemokines. Immunogenetics 53, 674-683 (2001)
Huising, M. O., Stet, R. J., Kruiswijk, C. P., Savelkoul, H. F. & Lidy Verburg-van Kemenade, B. M. Molecular evolution of CXC chemokines: extant CXC chemokines originate from the CNS. Trends Immunol. 24, 306-312 (2003)
Long, Q., Quint, E., Lin, S. & Ekker, M. The zebrafish scyba gene encodes a novel CXC-type chemokine with distinctive expression patterns in the vestibulo-acoustic system during embryogenesis. Mech. Dev. 97, 183-186 (2000)
Modi, W. S. & Yoshimura, T. Isolation of novel GRO genes and a phylogenetic analysis of the CXC chemokine subfamily in mammals. Mol. Biol. Evol. 16, 180-193 (1999)
Nolan, K. F. et al. IL-10-conditioned dendritic cells, decommissioned for recruitment of adaptive immunity, elicit innate inflammatory gene products in response to danger signals. J. Immunol. 172, 2201-2209 (2004)
Nomiyama, H. et al. Extensive expansion and diversification of the chemokine gene family in zebrafish: identification of a novel chemokine subfamily CX. BMC Genomics 9, e222 (2008)
Nomiyama, H., Osada, N. & Yoshie, O. The evolution of mammalian chemokine genes. Cytokine Growth Factor Rev. 21, 253-262 (2010)
Oehlers, S. H. et al. Expression of zebrafish cxcl8 (interleukin-8) and its receptors during development and in response to immune stimulation. Dev. Comp. Immunol. 34, 352-359 (2010)
Oquendo, P. et al. The platelet-derived growth factor-inducible KC gene encodes a secretory protein related to platelet alpha-granule proteins. J. Biol. Chem. 264, 4133-4137 (1989)
Peatman, E. & Liu, Z. CC chemokines in zebrafish: evidence for extensive intrachromosomal gene duplications. Genomics 88, 381-385 (2006)
Petrenko, O., Ischenko, I. & Enrietto, P. J. Characterization of changes in gene expression associated with malignant transformation by the NF-kappaB family member, v-Rel. Oncogene 15, 1671-1680 (1997)
Sick, C., Schneider, K., Staeheli, P. & Weining, K. C. Novel chicken CXC and CC chemokines. Cytokine 12, 181-186 (2000)
Sreekumar, E., Premraj, A., Arathy, D. S. & Rasool, T. J. Identification, sequence characterization, and analysis of expression profiles of three novel CC chemokines from domestic duck (Anas platyrhynchos). Immunogenetics 57, 364-373 (2005)
Staeheli, P., Puehler, F., Schneider, K., Gobel, T. W. & Kaspers, B. Cytokines of birds: conserved functions--a largely different look. J. Interferon Cytokine Res. 21, 993-1010 (2001)
Stebler, J. et al. Primordial germ cell migration in the chick and mouse embryo: the role of the chemokine SDF-1/CXCL12. Dev. Biol. 272, 351-361 (2004)
Struyf, S. et al. Identification of a blood-derived chemoattractant for neutrophils and lymphocytes as a novel CC chemokine, Regakine-1. Blood 97, 2197-2204 (2001)
Sugano, S., Stoeckle, M. Y. & Hanafusa, H. Transformation by Rous sarcoma virus induces a novel gene with homology to a mitogenic platelet protein. Cell 49, 321-328 (1987)
Tekamp-Olson, P. et al. Cloning and characterization of cDNAs for murine macrophage inflammatory protein 2 and its human homologues. J. Exp. Med. 172, 911-919 (1990)
van der Aa, L. M., Chadzinska, M., Tijhaar, E., Boudinot, P. & Verburg-van Kemenade, B. M. CXCL8 chemokines in teleost fish: two lineages with distinct expression profiles during early phases of inflammation. PLoS One 5, e12384 (2010)
Wang, J. et al. Genomic organization, annotation, and ligand-receptor inferences of chicken chemokines and chemokine receptor genes based on comparative genomics. BMC Genomics 6, e45 (2005)
Wong, E. S., Papenfuss, A. T. & Belov, K. Genomic Identification of Chemokines and Cytokines in Opossum. J. Interferon Cytokine Res. (2011)

## Sheet: chemokine receptor
Chemokine receptors
reference	Name in the reference	ID (GenBank, Ensembl, Zfin or WGS trace sequence)	Name in this review
Chicken (Gallus gallus)
Poh et al. 2008	chCXCR1	AJ973196, AJ973197, and AJ973198	CXCR2 (IL8RB)
Hughes et al. 2007	chCCRa		CCR5
Hughes et al. 2007	chCCRb		CCR2
Hughes et al. 2007	chCCRc		CCR8b
DeVries et al. 2006	ggCCBP2	ENSGALP00000008492	CCBP2
DeVries et al. 2006	ggCCRL1	ENSGALP00000019109	CCRL1
DeVries et al. 2006	gg-chr2-CCR5–62.6%-EK19141	ENSGALP00000019141	CCR5
DeVries et al. 2006	gg-chr2-CCR2–57.2%-EK19142	ENSGALP00000019142	CCR2
DeVries et al. 2006	ggCCR8a	ENSGALP00000019143	CCR8b
DeVries et al. 2006	ggXCR1	ENSGALP00000019144	XCR1
DeVries et al. 2006	ggCCR9	ENSGALP00000019246	CCR9
DeVries et al. 2006	ggCCR8b	ENSGALP00000019473	CCR8a
DeVries et al. 2006	ggCX3CR1	ENSGALP00000019474	CX3CR1
DeVries et al. 2006	ggCCR4	ENSGALP00000019479	CCR4
DeVries et al. 2006	ggCCR6	ENSGALP00000018605	CCR6
DeVries et al. 2006	ggCXCR4	ENSGALP00000020157	CXCR4
DeVries et al. 2006	ggCXCR5	ENSGALP00000012429	CXCR5
DeVries et al. 2006	ggCCR7	ENSGALP00000006175	CCR7
DeVries et al. 2006	gg-unplaced-CXCR2–41.8%-GB11320935	AAG33963.1	CXCR2 (IL8RB)
Kaiser et al. 2005	chCCRa		CCR5
Kaiser et al. 2005	chCCRb		CCR2
Kaiser et al. 2005	chCCRc		CCR8b
Wang et al. 2005	CCR2	CAF28776	CCR5
Wang et al. 2005	CCR4	ENSGALT00000019505.1	CCR4
Wang et al. 2005	CCR5	CAF28777	CCR2
Wang et al. 2005	CCR6	CV039916, BU451770, and CK987456	CCR6
Wang et al. 2005	CCR7		CCR7
Wang et al. 2005	CCR8a	AJ720982	CCR8a
Wang et al. 2005	CCR8b	CAF28778	CCR8b
Wang et al. 2005	CCR9	CAF28781	CCR9
Wang et al. 2005	CXCR1	AAG33964	CXCR2 (IL8RB)
Wang et al. 2005	CXCR2	BX258468	CXCR2 (IL8RB)
Wang et al. 2005	CXCR4	NP_989948	CXCR4
Wang et al. 2005	CXCR5	AJ450829	CXCR5
Wang et al. 2005	CX3CR1	CF252942, BU204148, and AJ443633	CX3CR1
Wang et al. 2005	XCR1	CAF28779	XCR1
Huising et al. 2003	gagaCXCR	AF029369	CXCR5
Huising et al. 2003	gagaCXCR1	AF227961	CXCR2 (IL8RB)
Huising et al. 2003	gagaCXCR4	AF294794	CXCR4
Liang et al. 2001	CXCR4	AF294794	CXCR4
Li et al. 2000	cCXCR1	AF227961	CXCR2 (IL8RB)
Duck (Anas platyrhynchos)
Fleming-Canepa et al. 2011	CCR7	EU418503	CCR7
Xenopus tropicalis
DeVries et al. 2006	xt-sc17-CCR4–42.7%-DN		CCR8
DeVries et al. 2006	xtCXCR5		CXCR5
DeVries et al. 2006	xt-sc1970-CXCR3–36.3%-DN		CXCR3L (cxcr3)
DeVries et al. 2006	xtCCR9		CCR9
DeVries et al. 2006	xt-sc219-CCR3–37.1%-DN		CCR12 (ccr3)
DeVries et al. 2006	xtCXCR6		cxcr6
DeVries et al. 2006	xtXCR1		XCR1
DeVries et al. 2006	xt-sc26-CCR3–32.9%-DN		-
DeVries et al. 2006	xt-sc26-CCR5–40.5%-DN		-
DeVries et al. 2006	xtCCR10		CCR10
DeVries et al. 2006	xtCXCR4		cxcr4
DeVries et al. 2006	xtCCRL1		CCRL1
DeVries et al. 2006	xtCXCR3		CXCR3
DeVries et al. 2006	xtRDC1		cxcr7
DeVries et al. 2006	xtCCR6		CCR6
DeVries et al. 2006	xtCCR7		ccr7
Xenopus laevis
Alonso et al. 2009	cxcr4	GI:27519681 (CA987008)	= xtr cxcr4
Huising et al. 2003	xelaCXCR2	CAC85089	= xtr cxcr1
Huising et al. 2003	xelaCXCR3	BG407320	-
Huising et al. 2003	xelaCXCR4	Y17894	= xtr cxcr4
Moepps et al. 2000	xCXCR4	Y17894, Y17895	= xtr cxcr4
Zebrafish (Danio rerio)
Nomiyama et al. 2011	CXCR1c (cxcr2)	ENSDART00000077260	CXCR1bb (cxcr2)
Oehlers et al. 2010	cxcr1	XM_001337602.3	CXCR1ba (cxcr1)
Oehlers et al. 2010	cxcr2	XM_001337057.2	CXCR1bb (cxcr2)
Liu et al. 2009	zfCCR2-1	XM_001343843.1	CCR11aa (ccr11.1)
Liu et al. 2009	zfCCR2-2	XM_001344115.1	CCR11ab (ccr11.2)
Liu et al. 2009	zfCCR3-1	XM_001332092.2	CCR12ba (ccr12.1)
Liu et al. 2009	zfCCR3-2	XM_691452	CCR12bb (ccr12.2)
Liu et al. 2009	zfCCR3-3	NM_001045027.1	CCR12a (ccr12.3)
Liu et al. 2009	zfCCR4	XM_001344184.3	CCR11ac (ccr13)
Liu et al. 2009	zfCCR5	XM_001344230	similar to CCR11ac
Liu et al. 2009	zfCCR6-1	XM_694205	ccr6b
Liu et al. 2009	zfCCR6-2	NM_001099991.1	ccr6a
Liu et al. 2009	zfCCR7	BC142913.1	ccr7
Liu et al. 2009	zfCCR8-1	XM_001331982.3	CCR4Laa (ccr8.1)
Liu et al. 2009	zfCCR8-2	XM_001344341	CCR4Lab (ccr8.2)
Liu et al. 2009	zfCCR8-3	XM_001346618	XCR1bd (ccr8.3)
Liu et al. 2009	zfCCR9-1	XM_001343852.1	ccr9a
Liu et al. 2009	zfCCR-9-2	BC154644.1	ccr9b
Liu et al. 2009	zfCCRL1-1	XM_001342755.1	ccrl1a
Liu et al. 2009	zfCCRL1-2	BC155663.1	ccrl1b
Dambly-Chaudière et al. 2007	CXCR7	si:dkey-96h14.2	cxcr7b
Valentin et al. 2007	CXCR7 (dRDC1iso1, dRDC1iso2)		cxcr7b
DeVries et al. 2006	dr-chr1-CCR5–26.1%-EK21526	ENSDARP00000021526
DeVries et al. 2006	dr-chr1-CCR5–35.0%-EK36093	ENSDARP00000036093	CCR12bb (ccr12.2)
DeVries et al. 2006	dr-chr2-CCR9–44.2%-EK8447	ENSDARP00000008447	ccr9a
DeVries et al. 2006	drCXCR4b1	ENSDARP00000050707	cxcr4b
DeVries et al. 2006	drCXCR4b2	ENSDARP00000050006
DeVries et al. 2006	drRDC1a	ENSDARP00000029896	cxcr7a
DeVries et al. 2006	dr-chr9-CCR9–39.2%-EK48843	ENSDARP00000048843	ccr9b
DeVries et al. 2006	drCCRL1a	ENSDARP00000012470	ccrl1a
DeVries et al. 2006	dr-chr16-CCR4–41.6%-EK45813	ENSDARP00000045813	CCR11ac (ccr13)
DeVries et al. 2006	dr-chr16-CCR2–41.4%-EK50166	ENSDARP00000050166	CCR11ab (ccr11.2)
DeVries et al. 2006	dr-chr16-CCR4–42.6%-EK46421	ENSDARP00000046421
DeVries et al. 2006	dr-chr16-CCR4–43.1%-EK47490	ENSDARP00000047490	CCR4Laa (ccr8.1)
DeVries et al. 2006	dr-chr16-CXCR3–41.8%-EK27498	ENSDARP00000027498	CXCR3ab (cxcr3.1)
DeVries et al. 2006	dr-chr16-CXCR3–37.5%-EK27053	ENSDARP00000027053	CXCR3L (cxcr3.2)
DeVries et al. 2006	dr-chr20-CXCR1–40.2%-EK27098	ENSDARP00000027098	CXCR1ba (cxcr1)
DeVries et al. 2006	drCCR6a	ENSDARP00000011529	ccr6a
DeVries et al. 2006	dr-chr21-CX3CR1–40.7%-EK41814	ENSDARP00000041814	CCR11aa (ccr11.1)
DeVries et al. 2006	drRDC1b	ENSDARP00000017810	cxcr7b
DeVries et al. 2006	drCCRL1b	ENSDARP00000007785	ccrl1b
DeVries et al. 2006	dr-scNA12843-CCR4–41.9%-EP49422	GENSCAN00000049422	CCR11ac (ccr13)
DeVries et al. 2006	drXCR1a	ENSDARP00000021914	XCR1aa (xcr1a)
DeVries et al. 2006	drXCR1b	ENSDARP00000014646	XCR1ba (xcr1b)
DeVries et al. 2006	drCXCR5	ENSDARP00000010091	cxcr5
DeVries et al. 2006	drCCR6b	ENSDARP00000022173	ccr6b
DeVries et al. 2006	drCCBP2	ENSDARP00000037675
DeVries et al. 2006	drCXCR4a	GENSCAN00000027345	cxcr4a
DeVries et al. 2006	drCCR7	GENSCAN00000016045	ccr7
Huising et al. 2003	dareCXCR4a	AY057094	cxcr4b
Huising et al. 2003	dareCXCR4b	AY057095	cxcr4a
Chong et al. 2001	cxcr4a	AY057095	cxcr4a
Chong et al. 2001	cxcr4b	AY057094	cxcr4b
Medaka (Oryzias latipes)
Nomiyama et al. 2011	CXCR1a	ENSORLT00000008135	CXCR1ba
Nomiyama et al. 2011	CXCR1b	ENSORLT00000010920	CXCR1a
Nomiyama et al. 2011	CXCR1c	ENSORLT00000022641	CXCR1bb
Liu et al. 2009	olCCR6-1	ENSORLG00000020362	CCR6a
Liu et al. 2009	olCCR6-2	ENSORLG00000017840	CCR6b
Liu et al. 2009	olCCR7	ENSORLG00000002623	CCR7
Liu et al. 2009	olCCR8-1	ENSORLG00000005211	CCR4Lab
Liu et al. 2009	olCCR8-2	ENSORLG00000005219	CCR4Laa
Liu et al. 2009	olCCR9-1	ENSORLG00000007672	CCR9a
Liu et al. 2009	olCCR9-2	ENSORLG00000012439	CCR9b
Liu et al. 2009	olCCRL1-1	ENSORLG00000017918	CCRL1a
Liu et al. 2009	olCCRL1-2	ENSORLG00000010254	CCRL1b
Liu et al. 2009	olCCR3	ENSORLG00000004377	CCR12a
Bajoghli et al. 2009	Ccr7	ENSORLG00000002623	CCR7
Bajoghli et al. 2009	Ccr9a	ENSORLG00000007672	CCR9a
Bajoghli et al. 2009	Ccr9b	ENSORLG00000012439	CCR9b
Bajoghli et al. 2009	Cxcr4a	ENSORLG00000020496	CXCR4b
Bajoghli et al. 2009	Cxcr4b	ENSORLG00000011337	CXCR4a
Bajoghli et al. 2009	Cxcr7	ENSORLG00000017874	CXCR7a
Tetraodon nigroviridis
Nomiyama et al. 2011	CXCR1a	ENSTNIT00000011332	CXCR1ba
Nomiyama et al. 2011	CXCR1b	ENSTNIT00000003044	CXCR1a
Nomiyama et al. 2011	CXCR1c	ENSTNIT00000011927	CXCR1bb
Liu et al. 2009	tnCCR7	GSTENG00026402001	CCR7
Liu et al. 2009	tnCCR9-1	GSTENG00004498001	CCR9a
Liu et al. 2009	tnCCR9-2	GSTENG00025560001	CCR9b
Liu et al. 2009	tnCCRL1	GSTENG00001838001	CCRL1a
Liu et al. 2009	tnCCR3	GSTENG00033654001	CCR12a
Fugu (Takifugu rubripes)
Liu et al. 2009	trCCR6	ENSTRUG00000005295	= tniCCR6
Liu et al. 2009	trCCR7	SINFRUG00000145674	= tniCCR7
Liu et al. 2009	trCCR8	ENSTRUG00000010083	= tniCCR4Laa
Liu et al. 2009	trCCR9-1	ENSTRUG00000005383	= tniCCR9a
Liu et al. 2009	trCCR9-2	ENSTRUG00000007661	= tniCCR9b
Liu et al. 2009	trCCRL1-1	ENSTRUG00000017829	= tniCCRL1b
Liu et al. 2009	trCCRL1-2	ENSTRUG00000008480	= tniCCRL1a
Liu et al. 2009	trCCR3	ENSTRUG00000010223	= tniCCR12a
Saha et al. 2007	truIL8R-I transcript 1	AY966443.1	= tniCXCR1ba
Saha et al. 2007	truIL8R-I transcript 2	AY966444.1	= tniCXCR1ba
Saha et al. 2007	truIL8R-II	AY966445.1	= tniCXCR1a
DeVries et al. 2006	fr-sc1015-CCR2–44.0%-EK166848	SINFRUP00000166848	= tniCCR4Lac
DeVries et al. 2006	frCX3CR1	SINFRUP00000168413	= tniCCR4Lac
DeVries et al. 2006	frCXCR3a	SINFRUP00000170387	= tniCXCR3aa
DeVries et al. 2006	frCXCR3b	SINFRUP00000138636	= tniCXCR3ab
DeVries et al. 2006	frCXCR4b	GENSCAN00000006261	= tniCXCR4b
DeVries et al. 2006	frRDC1	SINFRUP00000161053	= tniCXCR7a
DeVries et al. 2006	frCXCR5	GENSCAN00000019827	= tniCXCR5
DeVries et al. 2006	frCXCR4a	SINFRUP00000137823	= tniCXCR4a
DeVries et al. 2006	fr-sc2745-XCR1–34.9%-EP545	GENSCAN00000000545	= tniCCR12a
DeVries et al. 2006	fr-sc2815-XCR1–32.7%-EK167053	SINFRUP00000167053	= tniCCR12ba
DeVries et al. 2006	frRDC1	GENSCAN00000016105
DeVries et al. 2006	frCCR9	GENSCAN00000012885	= tniCCR9b
DeVries et al. 2006	frCCRL1	GENSCAN00000027525	= tniCCRL1b
DeVries et al. 2006	frCCR7	GENSCAN00000008289	= tniCCR7
DeVries et al. 2006	fr-sc53-CXCR2–38.0%-EP19103	GENSCAN00000019103	= tniCXCR1bb
DeVries et al. 2006	fr-sc601-CXCR1–37.4%-EP3277	GENSCAN00000003277	= tniCXCR1a
DeVries et al. 2006	frXCR1	GENSCAN00000026165	= tniXCR1ba
DeVries et al. 2006	fr-sc79-CXCR1–34.0%-EP21241	GENSCAN00000021241	= tniCXCR1ba
DeVries et al. 2006	fr-sc834-CCR7–35.4%-EK140298	SINFRUP00000140298	= tniCCR10
Huising et al. 2003	taruCXCR1a	scaffold_1375, v6.1.1	-
Huising et al. 2003	taruCXCR1b	scaffold_2158, v6.1.1	-
Huising et al. 2003	taruCXCR2	scaffold_2580, v6.1.1	-
Huising et al. 2003	taruCXCR4a	scaffold_302, v6.1.1	-
Huising et al. 2003	taruCXCR4b	contig_45848, v6.1.1	-
Huising et al. 2003	taruCXCR5	scaffold_127, v6.1.1	-
Huising et al. 2003	taruCXCRa	scaffold_2667, v6.1.1	-
Huising et al. 2003	taruCXCRb	scaffold_2667, v6.1.1	-
Elephant shark (Callorhinchus milii)
Nomiyama et al. 2011	CCR14a	GENSCAN00000036578	CCR13a
Nomiyama et al. 2011	CCR14b	GENSCAN00000030410	CCR13b
Bajoghli et al. 2009	Ccr7	AAVX01024218	CCR7
Bajoghli et al. 2009	Ccr9	AAVX01140752	CCR9
Bajoghli et al. 2009	Cxcr4	ti|1572854848	CXCR4
Sea lamprey (Petromyzon marinus)
Bajoghli et al. 2009	Cxcr4	AAO21209	CXCR4
Bajoghli et al. 2009	Ccr_1	ti|1472679155 ti|1201284592	CCR13b
Bajoghli et al. 2009	Ccr_2	ti|1482742360 ti|1484754238	CCR13a
Bajoghli et al. 2009	Cxcr_1	ti|1163717859 ti|1381436834	CXCR7b
Bajoghli et al. 2009	Cxcr_2	ti|1207819301 ti|1443627289	CXCR7a
Kuroda et al. 2003	CXCR4	AY178969	CXCR4
Huising et al. 2003	CXCR4	AY178969	CXCR4
Alonso, E., Gomez-Santos, L., Madrid, J. F. & Saez, F. The expression of a novel cxcr4 gene in Xenopus embryo. Histol. Histopathol. 24, 1097-1103 (2009)
Bajoghli, B. et al. Evolution of genetic networks underlying the emergence of thymopoiesis in vertebrates. Cell 138, 186-197 (2009)
Chong, S. W., Emelyanov, A., Gong, Z. & Korzh, V. Expression pattern of two zebrafish genes, cxcr4a and cxcr4b. Mech. Dev. 109, 347-354 (2001)
Dambly-Chaudiere, C., Cubedo, N. & Ghysen, A. Control of cell migration in the development of the posterior lateral line: antagonistic interactions between the chemokine receptors CXCR4 and CXCR7/RDC1. BMC developmental biology 7, 23 (2007)
DeVries, M. E. et al. Defining the origins and evolution of the chemokine/chemokine receptor system. J. Immunol. 176, 401-415 (2006)
Fleming-Canepa, X. et al. Expression of duck CCL19 and CCL21 and CCR7 receptor in lymphoid and influenza-infected tissues. Mol. Immunol. 48, 1950-1957 (2011)
Hughes, S., Poh, T. Y., Bumstead, N. & Kaiser, P. Re-evaluation of the chicken MIP family of chemokines and their receptors suggests that CCL5 is the prototypic MIP family chemokine, and that different species have developed different repertoires of both the CC chemokines and their receptors. Dev. Comp. Immunol. 31, 72-86 (2007)
Huising, M. O., Stet, R. J., Kruiswijk, C. P., Savelkoul, H. F. & Lidy Verburg-van Kemenade, B. M. Molecular evolution of CXC chemokines: extant CXC chemokines originate from the CNS. Trends Immunol. 24, 306-312 (2003)
Kaiser, P. et al. A genomic analysis of chicken cytokines and chemokines. J. Interferon Cytokine Res. 25, 467-484 (2005)
Kuroda, N. et al. Identification of chemokines and a chemokine receptor in cichlid fish, shark, and lamprey. Immunogenetics 54, 884-895 (2003)
Li, Q. J., Lu, S., Ye, R. D. & Martins-Green, M. Isolation and characterization of a new chemokine receptor gene, the putative chicken CXCR1. Gene 257, 307-317 (2000)
Liang, T. S. et al. Cloning, mRNA distribution, and functional expression of an avian counterpart of the chemokine receptor/HIV coreceptor CXCR4. J. Leukoc. Biol. 69, 297-305 (2001)
Liu, Y., Chang, M. X., Wu, S. G. & Nie, P. Characterization of C-C chemokine receptor subfamily in teleost fish. Mol. Immunol. 46, 498-504 (2009)
Moepps, B. et al. Characterization of a Xenopus laevis CXC chemokine receptor 4: implications for hematopoietic cell development in the vertebrate embryo. Eur. J. Immunol. 30, 2924-2934 (2000)
Nomiyama, H., Osada, N. & Yoshie, O. A family tree of vertebrate chemokine receptors for a unified nomenclature. Dev. Comp. Immunol. 35, 705-715 (2011)
Oehlers, S. H. et al. Expression of zebrafish cxcl8 (interleukin-8) and its receptors during development and in response to immune stimulation. Dev. Comp. Immunol. 34, 352-359 (2010)
Poh, T. Y., Pease, J., Young, J. R., Bumstead, N. & Kaiser, P. Re-evaluation of chicken CXCR1 determines the true gene structure: CXCLi1 (K60) and CXCLi2 (CAF/interleukin-8) are ligands for this receptor. J. Biol. Chem. 283, 16408-16415 (2008)
Saha, N. R. et al. Description of a fugu CXC chemokine and two CXC receptor genes, and characterization of the effects of different stimulators on their expression. Fish Shellfish Immunol 23, 1324-1332 (2007)
Valentin, G., Haas, P. & Gilmour, D. The chemokine SDF1a coordinates tissue migration through the spatially restricted activation of Cxcr7 and Cxcr4b. Curr. Biol. 17, 1026-1031 (2007)
Wang, J. et al. Genomic organization, annotation, and ligand-receptor inferences of chicken chemokines and chemokine receptor genes based on comparative genomics. BMC Genomics 6, e45 (2005)
