# Supplementary material for: Systematic classification of vertebrate chemokines based on conserved synteny and evolutionary history
Source: Genes Cells. 2012 Nov 12;18(1):1–16. doi: 10.1111/gtc.12013 (PMC3568907; doi:10.1111/gtc.12013)
Supplement: Supplementary file 17 [file gtc0018-0001-SD9.xls]

## Sheet: Chemokine
Table S2 Vertebrate chemokine and chemokine receptor gene groups
(a) chemokines
cluster (human)a	function (human)b	Chemokine Group	Human	Mouse	Cow	Elephant	Opossum	Wallaby	Platypus	Chicken	Zebra finch	Duck	Anole lizard	X. tropicalisc	Medaka	Stickleback	Zebrafish	Tetraodond	Elephant shark	Sea lamprey	Receptor (human)e
C		CXCL1/2/3G	3	3	3	1	2	2	2	-	-	-	-	-	-	-	-	-	-	-	CXCR2
C		CXCL4/4LG	2	1	1	1	-	-	-	-	-	-	-	-	-	-	-	-	-	-	CXCR3
C		CXCL5/6G	2	1	1	1	-	-	-	-	-	-	-	-	-	-	-	-	-	-	CXCR1, 2
C		CXCL7G	1	1	1	1	-	-	-	-	-	-	-	-	-	-	-	-	-	-	CXCR2
C		CXCL8G	1	-	1	1	1	-	1	3	2	2	2	5	2	1	4	1	4	1	CXCR1, 2
C		CXCL9G	1	1	1	1	1	-	-	-	-	-	-	-	-	-	-	-	-	-	CXCR3
C		CXCL10G	1	1	1	1	1	1	1	-	-	-	-	3	-	-	-	-	-	-	CXCR3
C		CXCL11G	1	1	1	1	1	-	1	-	-	-	-	-	-	-	8	-	-	-	CXCR3, 7
		CXCL12G	1	1	1	1	1	1	1	1	1	1	1	1	2	2	2	2	2	1	CXCR4, 7
C		CXCL13G	1	1	1	1	-	-	-	3	2	3	2	2	1	1	1	1	1	-	CXCR5, CCRL1
		CXCL14G	1	1	1	1	1	1	1	1	1	1	1	1	1	1	1	1	1	-	unknown
		CXCL15G	-	1	1	-	-	-	2	-	-	-	-	-	-	-	-	-	-	1	-
		CXCL16Gf	1	1	1	1	-	-	-	-	-	-	-	1	-	-	-	-	-	-	CXCR6
		CXCL17G	1	1	1	1	-	-	-	-	-	-	-	-	-	-	-	-	-	-	unknown
		CXCL18G	-	-	-	-	-	-	-	-	-	-	-	1	2	2	3	1	-	-	-
		CXCL19G	-	-	-	-	-	-	-	-	-	-	-	-	1	1	1	1	-	-	-
		CXCL20G	-	-	-	-	-	-	-	-	-	-	-	-	2	1	1	1	-	-	-
		CXCL21G	-	-	-	-	-	-	-	-	-	-	-	-	-	-	-	-	-	1	-
		CXCL22G	-	-	-	-	-	-	-	-	-	-	-	-	-	-	-	-	4	-	-
		CXCL23G	-	-	-	-	-	-	-	-	-	-	-	-	-	-	-	-	1	-	-
C		CCL1G	1	1	2	1	1	1	-	1	1	1	-	-	-	-	-	-	-	-	CCR8
C		CCL2G	1	1	1	1	3	3	2	-	-	-	-	-	-	-	-	-	-	-	CCR2
C		CCL3/3LG	>1	1	3	1	2	2	2	-	-	-	-	-	-	-	-	-	-	-	CCR1, 3, 5
C		CCL4/4LG	>1	1	1	3	6	7	-	2	2	2	-	-	-	-	-	-	-	-	CCR5
C		CCL5G	1	1	1	1	1	1	-	1	1	1	-	1	-	-	-	-	-	-	CCR1, 3, 5
C		CCL7G	1	1	-	-	-	-	-	-	-	-	-	-	-	-	-	-	-	-	CCR1, 2, 3
C		CCL8/12Gg	1	1	2	1	-	-	-	-	-	-	-	-	-	-	-	-	-	-	CCR1, 2, 3, 5
		CCL8Gg	-	1	-	-	-	-	-	-	-	-	-	-	-	-	-	-	-	-	-
C		CCL11G	1	1	1	2	-	-	-	-	-	-	-	-	-	-	-	-	-	-	CCR2, 3
C		CCL13G	1	-	-	-	-	-	-	-	-	-	-	-	-	-	-	-	-	-	CCR1, 2, 3
C		CCL14G	1	-	2	1	-	-	-	-	-	-	-	-	-	-	-	-	-	-	CCR1, 3, 5
C		CCL15/9G	1	1	-	-	-	-	-	-	-	-	-	-	-	-	-	-	-	-	CCR1, 3
C		CCL16G	1	-	1	1	-	-	-	-	-	-	-	-	-	-	-	-	-	-	CCR1, 2, 5, 8
		CCL17G	1	1	1	1	2	-	1	1	1	2	-	-	-	-	-	-	-	-	CCR4
C		CCL18G	1	-	-	-	-	-	-	-	-	-	-	-	-	-	-	-	-	-	unknown
		CCL19G	1	2	1	1	1	1	-	1	-	1	-	1	2	2	3	3	1	-	CCR7, CCRL2
		CCL20G	1	1	1	1	1	1	2	1	1	1	1	3	2	1	5	2	1	-	CCR6
		CCL21G	1	5	1	1	1	-	1	1	1	1	-	-	-	-	-	-	-	-	CCR7
		CCL22G	1	1	1	1	1	1	1	-	-	-	-	-	-	-	-	-	-	-	CCR4
C		CCL23/6G	1	1	1	1	-	-	-	-	-	-	-	-	-	-	-	-	-	-	CCR1
		CCL24G	1	1	1	1	1	-	2	-	-	-	-	-	-	-	-	-	-	-	CCR3
		CCL25G	1	1	1	1	-	1	-	-	-	-	-	1	2	2	2	2	1	-	CCR9
		CCL26Gh	1	1	1	-	1	1	-	-	-	-	-	-	-	-	-	-	-	-	CCR3, CX3CR1
		CCL27G	1	4	1	1	-	-	1	-	-	-	-	-	1	1	2	1	1	-	CCR10
		CCL28G	1	1	1	1	1	1	-	1	1	1	1	1	-	-	-	-	-	-	CCR3, 10
		CCL29G	-	-	1	-	-	-	-	-	-	-	-	-	-	-	-	-	-	-	-
		CCL30G	-	-	-	-	-	-	-	4	2	2	-	-	-	-	-	-	-	-	-
		CCL31G	-	-	-	-	1	1	-	1	1	1	-	-	-	-	-	-	-	-	-
		CCL32Gi	-	-	-	-	-	-	-	-	-	-	-	-	2	1	11	-	-	-	-
		CCL33G	-	-	-	-	-	-	-	-	-	-	-	-	9	3	3	1	-	-	-
		CCL34Gj	-	-	-	-	-	-	-	-	-	-	-	1	1	1	21	-	-	-	-
		CCL35G	-	-	-	-	-	-	-	-	-	-	-	-	1	1	2	-	-	-	-
		CCL36G	-	-	-	-	-	-	-	-	-	-	-	-	2	1	2	1	-	-	-
		CCL37G	-	-	-	-	2	1	-	-	-	-	-	-	-	-	-	-	-	-	-
		CCL38G	-	-	-	-	-	-	-	-	-	-	-	-	-	-	6	-	-	-	-
		CCL39G	-	-	-	-	-	-	-	-	-	-	-	-	-	-	10	-	-	-	-
		CCL40G	-	-	-	-	-	-	-	-	-	-	-	-	2	1	-	1	-	-	-
		CCL41G	-	-	-	-	-	-	-	1	1	1	-	-	-	-	-	-	-	-	-
		CCL42G	-	-	-	-	-	-	-	-	-	-	-	4	-	-	-	-	-	-	-
		CCL43G	-	-	-	-	1	1	-	-	-	-	-	-	-	-	-	-	-	-	-
		CCL44G	-	-	-	-	-	-	-	-	-	-	-	-	1	1	1	1	-	-
		CX3CL1G	1	1	1	1	1	1	-	1	1	1	-	-	-	-	-	-	-	-	CX3CR1
		XCL1G	2	1	2	1	1	-	-	1	1	1	1	2	-	-	-	-	-	-	XCR1
		total	>44	46	45	37	36	29	21	25	20	23	9	28	36	24	89	20	17	4
a Human cluster chemokines.
b Functional classification of human and mouse chemokines; inflammatory (green), homeostasis (blue), dual function (brown) and platelet/plasma (red).
c Genes identified in X. laevis are included.
d Genes identified in Takifugu rubripes are included.
e CCBP2 and DARC are not included.
f X. tropicalis CXCL16 lacks the amino acid residue between the first and second conserved cysteine residues.
g Mouse Ccl12 is likely to be orthologous to human CCL8.
h Mouse Ccl26 is likely to be a pseudogene.
i Medaka CCL32G constitutes of two CXCL chemokines, while zebrafish CCL32G includes two CXCL and one XCL chemokines.
j Zebrafish CCL34G contains three CXL chemokines.

## Sheet: ChemR
(b) chemokine receptors
cluster (human)a	function (human)b	Chemokine Receptor Group	Human	Mouse	Cow	Elephant	Opossum	Wallaby	Platypus	Chicken	Zebra finch	Duck	Anole lizard	X. tropicalisc	Medaka	Stickleback	Zebrafish	Tetraodond	Elephant shark	Sea lamprey	Ligand (human)
		CXCR1/2G	2	2	2	2	2	-	2	1	-	1	2	1	3	3	2	3	2	-	CXCL1, 2, 3, 5, 6, 7, 8
		CXCR3G	1	1	1	1	-	-	-	-	-	-	1	1	4	2	2	2	-	-	CXCL4, 4L1, 9, 10, 11
		CXCR3LG	-	-	-	-	-	-	-	-	-	-	1	1	1	1	1	1	-	-	-
		CXCR4G	1	1	1	1	1	1	1	1	1	1	1	2	2	2	2	2	1	1	CXCL12
		CXCR5G	1	1	1	-	1	1	-	1	1	1	1	1	1	1	1	1	1	-	CXCL13
C		CXCR6G	1	1	1	1	1	-	2	-	-	1	1	1	-	-	-	-	1	-	CXCL16
C		CCR1/3G	2	3	3	2	2	1	2	-	-	-	-	-	-	-	-	-	-	-	CCL3, 3L1, 5, 7, 8, 13, 14,15,16, 23
C		CCR2/5G	2	2	2	2	2	-	2	2	2	2	3	-	-	-	-	-	-	-	CCL2, 7, 8, 11, 13, 16
C		CCR4G	1	1	1	1	1	1	1	1	1	1	1	-	-	-	-	-	1	-	CCL17, 22
		CCR4LG	-	-	-	-	-	-	-	-	-	-	-	-	3	2	3	2	-	-	-
		CCR6G	1	1	1	1	1	-	1	1	1	1	1	1	2	2	2	1	1	-	CCL20
		CCR7G	1	1	1	1	1	1	-	1	1	1	1	1	1	1	1	1	1	-	CCL19, 21
C		CCR8G	1	1	1	1	2	-	-	2	3	3	-	1	-	-	-	-	-	-	CCL1, 16
C		CCR9G	1	1	1	1	1	1	1	1	1	1	1	1	2	2	2	2	1	-	CCL25
		CCR10G	1	1	1	1	1	1	-	-	-	-	1	1	1	1	1	1	1	-	CCL27, 28
		CCR11G	-	-	-	-	-	-	-	-	-	-	-	-	2	4	3	1	-	-	-
		CCR12G	-	-	-	-	-	-	-	-	-	-	-	1	2	4	3	2	-	-	-
		CCR13G	-	-	-	-	-	-	-	-	-	-	-	-	-	-	-	-	-	2	-
C		CX3CR1G	1	1	1	1	1	-	1	1	1	1	1	-	-	-	-	-	-	-	CX3CR1, CCL26
C		XCR1G	1	1	1	-	1	-	1	1	1	1	1	1	4	2	6	2	3	-	XCL1, 2
		CXCR7G	1	1	1	-	1	1	1	1	1	1	1	1	1	-	2	1	1	2	CXCL11. 12
C		CCBP2G	1	1	1	1	1	-	-	1	2	1	-	-	-	-	-	-	-	-	CCL2, 3, 3L1, 4, 4L1, 5, 7, 8, 11, 12, 13, 14, 17, 22
C		CCRL1G	1	1	1	1	1	1	1	1	2	1	1	1	2	2	2	2	-	-	CCL19, 21, 25, CXCL13
C		CCRL2G	1	1	1	1	1	-	1	-	-	-	-	-	-	-	-	-	-	-	CCL19
		DARC-G	1	1	1	1	1	-	-	-	-	-	1	-	-	-	-	-	-	-	CCL2, 5, 11, 13, 14, 17, CXCL1, 2, 3, 7, 8
		total	23	24	24	20	23	9	17	16	18	18	20	16	31	29	33	24	14	5
a Chemokine receptors in the human major cluster.
b Functional classification of human and mouse chemokine receptors is based on the ligands they bind.
c Genes identified in X. laevis are included.
d Genes identified in Takifugu rubripes are included.
