# Supplementary material for: Systematic classification of vertebrate chemokines based on conserved synteny and evolutionary history
Source: Genes Cells. 2012 Nov 12;18(1):1–16. doi: 10.1111/gtc.12013 (PMC3568907; doi:10.1111/gtc.12013)
Supplement: Supplementary file 18 [file gtc0018-0001-SD10.xls]

## Sheet: Ligand mammals
Table S3 Members of the gene groups of vertebrate chemokines and chemokine receptors
Chemokine gene groups of mammals
Chemokine Group	Human	Mouse	Cow	Elephant	Opossum	Wallaby	Platypus
CXCL1/2/3G	CXCL1, CXCL2, CXCL3a,b	CXCL1 (cxcl3), Cxcl2, CXCL3 (cxcl1)	CXCL1, CXCL2, CXCL3	CXCL1	CXCL1a, CXCL1c	CXCL1a, CXCL1c	CXCL1a, CXCL1b
CXCL4/4LG	CXCL4 (PF4), CXCL4L1 (PF4V1)	CXCL4L1 (Pf4)	CXCL4L1	CXCL4L1	-	-	-
CXCL5/6G	CXCL5, CXCL6	CXCL6 (Cxcl5)	CXCL6	CXCL6	-	-	-
CXCL7G	CXCL7 (PPBP)	CXCL7b (Ppbp)	CXCL7b	CXCL7b	-	-	-
CXCL8G	CXCL8 (IL8)	-	CXCL8	CXCL8	CXCL8	-	CXCL8
CXCL9G	CXCL9	Cxcl9	CXCL9	CXCL9	CXCL9	-	-
CXCL10G	CXCL10	Cxcl10	CXCL10	CXCL10	CXCL10	CXCL10	CXCL10
CXCL11G	CXCL11	Cxcl11	CXCL11	CXCL11	CXCL11	-	CXCL11
CXCL12G	CXCL12	Cxcl12	CXCL12	CXCL12	CXCL12	CXCL12	CXCL12
CXCL13G	CXCL13	Cxcl13	CXCL13	CXCL13	-	-	-
CXCL14G	CXCL14	Cxcl14	CXCL14	CXCL14	CXCL14	CXCL14	CXCL14
CXCL15G	-	Cxcl15	CXCL15	-	-	-	CXCL15a, CXCL15b
CXCL16G	CXCL16	Cxcl16	CXCL16	CXCL16	-	-	-
CXCL17G	CXCL17	Cxcl17	CXCL17	CXCL17	-	-	-
CXCL18G	-	-	-	-	-	-	-
CXCL19G	-	-	-	-	-	-	-
CXCL20G	-	-	-	-	-	-	-
CXCL21G	-	-	-	-	-	-	-
CXCL22G	-	-	-	-	-	-	-
CXCL23G	-	-	-	-	-	-	-
CCL1G	CCL1	Ccl1	CCL1a, CCL1b	CCL1	CCL1	CCL1	-
CCL2G	CCL2	Ccl2	CCL2	CCL2	CCL2a, CCL2b, CCL2c	CCL2a, CCL2b, CCL2c	CCL2a, CCL2b
CCL3/3LG	CCL3, CCL3L1, CCL3L3	Ccl3	CCL3a, CCL3b, CCL3c	CCL3	CCL3a, CCL3b	CCL3a, CCL3b	CCL3a, CCL3b
CCL4/4LG	CCL4, CCL4L1, CCL4L2	Ccl4	CCL4	CCL4a, CCL4b, CCL4c	CCL4a, CCL4b, CCL4c, CCL4d, CCL4e, CCL4f	CCL4a, CCL4b, CCL4c, CCL4d, CCL4e, CCL4f, CCL4g	-
CCL5G	CCL5	Ccl5	CCL5	CCL5	CCL5	CCL5	-
CCL7G	CCL7	Ccl7	-	-	-	-	-
CCL8/12G	CCL8	CCL8 (Ccl12)	CCL8a, CCL8b	CCL8	-	-	-
CCL8G	-	Ccl8	-	-	-	-	-
CCL11G	CCL11	Ccl11	CCL11	CCL11a, CCL11b	-	-	-
CCL13G	CCL13	-	-	-	-	-	-
CCL14G	CCL14	-	CCL14a, CCL14b	CCL14	-	-	-
CCL15/9G	CCL15	Ccl9	-	-	-	-	-
CCL16G	CCL16	-	CCL16	CCL16	-	-	-
CCL17G	CCL17	Ccl17	CCL17	CCL17	CCL17a, CCL17b	-	CCL17
CCL18G	CCL18	-	-	-	-	-	-
CCL19G	CCL19	Ccl19a, CCL19b	CCL19	CCL19	CCL19	CCL19	-
CCL20G	CCL20	Ccl20	CCL20	CCL20	CCL20	CCL20	CCL20a, CCL20b
CCL21G	CCL21	Ccl21a, Ccl21b, Ccl21c, CCL21d, CCL21e	CCL21	CCL21	CCL21	-	CCL21
CCL22G	CCL22	Ccl22	CCL22	CCL22	CCL22	CCL22	CCL22
CCL23/6G	CCL23	Ccl6	CCL23	CCL23	-	-	-
CCL24G	CCL24	Ccl24	CCL24	CCL24	CCL24	-	CCL24a, CCL24b
CCL25G	CCL25	Ccl25	CCL25	CCL25	-	CCL25	-
CCL26G	CCL26	Ccl26	CCL26	-	CCL26	CCL26	-
CCL27G	CCL27	Ccl27a, Ccl27b, CCL27c, CCL27d	CCL27	CCL27	-	-	CCL27
CCL28G	CCL28	Ccl28	CCL28	CCL28	CCL28	CCL28	-
CCL29G	-	-	CCL29	-	-	-	-
CCL30G	-	-	-	-	-	-	-
CCL31G	-	-	-	-	CCL31	CCL31	-
CCL32G	-	-	-	-	-	-	-
CCL33G	-	-	-	-	-	-	-
CCL34G	-	-	-	-	-	-	-
CCL35G	-	-	-	-	-	-	-
CCL36G	-	-	-	-	-	-	-
CCL37G	-	-	-	-	CCL37a, CCL37b	CCL37	-
CCL38G	-	-	-	-	-	-	-
CCL39G	-	-	-	-	-	-	-
CCL40G	-	-	-	-	-	-	-
CCL41G	-	-	-	-	-	-	-
CCL42G	-	-	-	-	-	-	-
CCL43G	-	-	-	-	CCL43	CCL43	-
CCL44G	-	-	-	-	-	-	-
CX3CL1G	CX3CL1	Cx3cl1	CX3CL1	CX3CL1	CX3CL1	CX3CL1	-
XCL1G	XCL1, XCL2	Xcl1	XCL1, XCL2	XCL1	XCL1	-	-
a The GenBank or Ensembl IDs of these genes are shown in supplementary information S1 (figure) and S2 (figure)..
b Human and mouse official gene symbols assigned by the HUGO Gene Nomenclature Committee (http://www.genenames.org/) or International Committee on Standardized Genetic Nomenclature for Mice (http://www.informatics.jax.org/mgihome/nomen/), respectively, are shown by bold italic letters.

## Sheet: Ligand birds, lizard, frog
Chemokine gene groups of birds, lizard and frog
Chemokine Group	Chicken	Zebra Finch	Duck	Anole Lizard	Xenopus
CXCL1/2/3G	-	-	-	-	-
CXCL4/4LG	-	-	-	-	-
CXCL5/6G	-	-	-	-	-
CXCL7G	-	-	-	-	-
CXCL8G	CXCL8a, CXCL8b, CXCL8c	CXCL8a, CXCL8b	CXCL8a, CXCL8b	CXCL8a, CXCL8c	CXCL8a, CXCL8b, CXCL8c, CXCL8d, CXCL8e
CXCL9G	-	-	-	-	-
CXCL10G	-	-	-	-	CXCL10a, CXCL10b, CXCL10c
CXCL11G	-	-	-	-	-
CXCL12G	CXCL12a	CXCL12	CXCL12	CXCL12	cxcl12a
CXCL13G	CXCL13a, CXCL13b, CXCL13c	CXCL13a, CXCL13b	CXCL13a, CXCL13b, CXCL13c	CXCL13a, CXCL13b	CXCL13a, CXCL13b
CXCL14G	CXCL14	CXCL14	CXCL14	CXCL14	cxcl14
CXCL15G	-	-	-	-	-
CXCL16G	-	-	-	-	C(X)CL16
CXCL17G	-	-	-	-	-
CXCL18G	-	-	-	-	CXCL18
CXCL19G	-	-	-	-	-
CXCL20G	-	-	-	-	-
CXCL21G	-	-	-	-	-
CXCL22G	-	-	-	-	-
CXCL23G	-	-	-	-	-
CCL1G	CCL1	CCL1	CCL1	-	-
CCL2G	-	-	-	-	-
CCL3/3LG	-	-	-	-	-
CCL4/4LG	CCL4a, CCL4b	CCL4a, CCL4b	CCL4a, CCL4b	-	-
CCL5G	CCL5	CCL5	CCL5	-	CCL5
CCL7G	-	-	-	-	-
CCL8/12G	-	-	-	-	-
CCL8G	-	-	-	-	-
CCL11G	-	-	-	-	-
CCL13G	-	-	-	-	-
CCL14G	-	-	-	-	-
CCL15/9G	-	-	-	-	-
CCL16G	-	-	-	-	-
CCL17G	CCL17	CCL17	CCL17a, CCL17b	-	-
CCL18G	-	-	-	-	-
CCL19G	CCL19	-	CCL19	-	CCL19
CCL20G	CCL20	CCL20	CCL20	CCL20	CCL20a, CCL20b, CCL20c
CCL21G	CCL21	CCL21	CCL21	-	-
CCL22G	-	-	-	-	-
CCL23/6G	-	-	-	-	-
CCL24G	-	-	-	-	-
CCL25G	-	-	-	-	CCL25
CCL26G	-	-	-	-	-
CCL27G	-	-	-	-	-
CCL28G	CCL28	CCL28	CCL28	CCL28	CCL28
CCL29G	-	-	-	-	-
CCL30G	CCL30a, CCL30b, CCL30c, CCL30d	CCL30a, CCL30d	CCL30a, CCL30d	-	-
CCL31G	CCL31	CCL31	CCL31	-	-
CCL32G	-	-	-	-	-
CCL33G	-	-	-	-	-
CCL34G	-	-	-	-	CCL34
CCL35G	-	-	-	-	-
CCL36G	-	-	-	-	-
CCL37G	-	-	-	-	-
CCL38G	-	-	-	-	-
CCL39G	-	-	-	-	-
CCL40G	-	-	-	-	-
CCL41G	CCL41	CCL41	CCL41	-	-
CCL42G	-	-	-	-	CCL42a, CCL42b, CCL42c, CCL42d
CCL43G	-	-	-	-	-
CCL44G	-	-	-	-	-
CX3CL1G	CX3CL1	CX3CL1	CX3CL1	-	-
XCL1G	XCL1	XCL1	XCL1	XCL1	XCL1, XCL2
a Chicken and Xenopus official gene symbols assigned by the Chicken Gene Nomenclature Committee or Xenbase (http://www.xenbase.org/), respectively, are shown by bold letters.

## Sheet: Ligand fish
Chemokine gene groups of fish
Chemokine Group	Medaka	Stickleback	Zebrafish	Tetraodon	Elephant shark	Sea lamprey
CXCL1/2/3G	-	-	-	-	-	-
CXCL4/4LG	-	-	-	-	-	-
CXCL5/6G	-	-	-	-	-	-
CXCL7G	-	-	-	-	-	-
CXCL8G	CXCL8aa, CXCL8ab	CXCL8a	CXCL8a (il8)a, CXCL8ba, CXCL8bb, CXCL8bc	CXCL8a	CXCL8a, CXCL8b, CXCL8c, CXCL8d	CXCL8
CXCL9G	-	-	-	-	-	-
CXCL10G	-	-	-	-	-	-
CXCL11G	-	-	CXCL11aa (cxcl11l), CXCL11ab, CXCL11ac, CXCL11ad, CXCL11ae, CXCL11af, CXCL11ag, CXCL11ah (cxc64)	-	-	-
CXCL12G	CXCL12a, CXCL12b	CXCL12a, CXCL12b	CXCL12a, CXCL12b	CXCL12a, CXCL12b	CXCL12a, CXCL12b	CXCL12
CXCL13G	CXCL13	CXCL13	CXCL13	CXCL13	CXCL13	-
CXCL14G	CXCL14	CXCL14	CXCL14	CXCL14	CXCL14	-
CXCL15G	-	-	-	-	-	CXCL15L
CXCL16G	-	-	-	-	-	-
CXCL17G	-	-	-	-	-	-
CXCL18G	CXCL18a, CXCL18b	CXCL18a, CXCL18b	CXCL18aa (cxc46), CXCL18ab, CXCL18b	CXCL18a	-	-
CXCL19G	CXCL19	CXCL19	CXCL19	CXCL19	-	-
CXCL20G	CXCL20aa, CXCL20ab	CXCL20a	CXCL20b	CXCL20b	-	-
CXCL21G	-	-	-	-	-	CXCL21
CXCL22G	-	-	-	-	CXCL22a, CXCL22b, CXCL22c, CXCL22d	-
CXCL23G	-	-	-	-	CXCL23	-
CCL1G	-	-	-	-	-	-
CCL2G	-	-	-	-	-	-
CCL3/3LG	-	-	-	-	-	-
CCL4/4LG	-	-	-	-	-	-
CCL5G	-	-	-	-	-	-
CCL7G	-	-	-	-	-	-
CCL8/12G	-	-	-	-	-	-
CCL8G	-	-	-	-	-	-
CCL11G	-	-	-	-	-	-
CCL13G	-	-	-	-	-	-
CCL14G	-	-	-	-	-	-
CCL15/9G	-	-	-	-	-	-
CCL16G	-	-	-	-	-	-
CCL17G	-	-	-	-	-	-
CCL18G	-	-	-	-	-	-
CCL19G	CCL19aa, CCL19ab	CCL19aa, CCL19ab	CCL19aa, CCL19ab, CCL19b	CCL19aa, CCL19ab, CCL19ac	CCL19
CCL20G	CCL20aa, CCL20ab	CCL20ab	CCL20aa, CCL20ab, CCL20ac, CCL20ad, CCL20b (ccl20)	CCL20aa, CCL20ab	CCL20
CCL21G	-	-	-	-	-	-
CCL22G	-	-	-	-	-	-
CCL23/6G	-	-	-	-	-	-
CCL24G	-	-	-	-	-	-
CCL25G	CCL25a, CCL25b	CCL25a, CCL25b	CCL25a, CCL25b	CCL25a, CCL25b	CCL25	-
CCL26G	-	-	-	-	-	-
CCL27G	CCL27	CCL27	CCL27a, CCL27b	CCL27b	CCL27	-
CCL28G	-	-	-	-	-	-
CCL29G	-	-	-	-	-	-
CCL30G	-	-	-	-	-	-
CCL31G	-	-	-	-	-	-
CCL32G	CXCL32aa, CXCL32ab	CCL32a	XCL32aa, CCL32ab, CCL32ac, CCL32ad, CCL32ae, CXCL32ba, CXCL32bb, CCL32bc, CCL32ca, CCL32cb, CCL32d	-	-	-
CCL33G	CCL33aa, CCL33ab, CCL33ac, CCL33ad, CCL33ae, CCL33af, CCL33ag, CCL33ah, CCL33ai	CCL33aa, CCL33ab, CCL33ac	CCL33aa, CCL33ab, CCL33ac	CCL33a	-	-
CCL34G	CCL34a	CCL34a	CCL34aa, CCL34ab, CCL34ac, CCL34ad, CCL34ba, CCL34bb, CCL34bc, CCL34bd, CCL34be, CCL34bf, CCL34bg, CCL34bh, CCL34bi, CXL34bj, CXL34bk, CCL34bl, CCL34bm, CXL34c, CXL34d, CCL34ea, CCL34eb	-	-	-
CCL35G	CCL35a	CCL35a	CCL35aa, CCL35ab	-	-	-
CCL36G	CCL36aa, CCL36ab	CCL36a	CCL36aa, CCL36ab	CCL36a	-	-
CCL37G	-	-	-		-	-
CCL38G	-	-	CCL38aa, CCL38ab, CCL38ac, CCL38ad, CCL38ae, CCL38af	-	-	-
CCL39G	-	-	CCL39aa, CCL39ab, CCL39ac, CCL39ad, CCL39ae, CCL39af, CCL39ag, CCL39ah, CCL39ai, CCL39aj	-	-	-
CCL40G	CCL40aa, CCL40ab	CCL40a	-	CCL40a	-	-
CCL41G	-	-	-	-	-	-
CCL42G	-	-	-	-	-	-
CCL43G	-	-	-	-	-	-
CCL44G	CCL44	CCL44	CCL44	CCL44b	-	-
CX3CL1G	-	-	-	-	-	-
XCL1G	-	-	-	-	-	-
a Zebrafish official gene symbols assigned by Zebrafish Nomenclature Committee (http://zfin.org/cgi-bin/webdriver?MIval=aa-ZDB_home.apg) are shown by bold letters.
b Takifugu rubripes genes.

## Sheet: ChemR mammals
Chemokine receptor gene groups of mammals
Chemokine Receptor Group	Human	Mouse	Cow	Elephant	Opossum	Wallaby	Platypus
CXCR1/2G	CXCR1, CXCR2a	Cxcr1, Cxcr2a	CXCR1, CXCR2	CXCR1, CXCR2	CXCR1, CXCR2	-	CXCR1a, CXCR1b
CXCR3G	CXCR3	Cxcr3	CXCR3	CXCR3	-	-	-
CXCR3LG	-	-	-	-	-	-	-
CXCR4G	CXCR4	Cxcr4	CXCR4	CXCR4	CXCR4	CXCR4	CXCR4
CXCR5G	CXCR5	Cxcr5	CXCR5	-	CXCR5	CXCR5	-
CXCR6G	CXCR6	Cxcr6	CXCR6	CXCR6	CXCR6	-	CXCR6a, CXCR6b
CCR1/3G	CCR1, CCR3	Ccr1, Ccr1l1, Ccr3	CCR1, CCR1L1, CCR3	CCR1, CCR3	CCR1, CCR3	CCR3	CCR1, CCR3
CCR2/5G	CCR2, CCR5	Ccr2, Ccr5	CCR2, CCR5	CCR2, CCR5	CCR2, CCR5	-	CCR2, CCR5
CCR4G	CCR4	Ccr4	CCR4	CCR4	CCR4	CCR4	CCR4
CCR4LG	-	-	-	-	-	-	-
CCR6G	CCR6	Ccr6	CCR6	CCR6	CCR6	-	CCR6
CCR7G	CCR7	Ccr7	CCR7	CCR7	CCR7	CCR7	-
CCR8G	CCR8	Ccr8	CCR8	CCR8	CCR8a, CCR8b
CCR9G	CCR9	Ccr9	CCR9	CCR9	CCR9	CCR9	CCR9
CCR10G	CCR10	Ccr10	CCR10	CCR10	CCR10	CCR10	-
CCR11G	-	-	-	-	-	-	-
CCR12G	-	-	-	-	-	-	-
CCR13G	-	-	-	-	-	-	-
CX3CR1G	CX3CR1	Cx3cr1	CX3CR1	CX3CR1	CX3CR1	-	CX3CR1
XCR1G	XCR1	Xcr1	XCR1	-	XCR1	-	XCR1
CXCR7G	CXCR7	Cxcr7	CXCR7	-	CXCR7	CXCR7	CXCR7
CCBP2G	CCBP2	Ccbp2	CCBP2	CCBP2	CCBP2	-	-
CCRL1G	CCRL1	Ccrl1	CCRL1	CCRL1	CCRL1	CCRL1	CCRL1
CCRL2G	CCRL2	Ccrl2	CCRL2	CCRL2	CCRL2	-	CCRL2
DARC-G	DARC	Darc	DARC	DARC	DARC	-	-
a Human and mouse official gene symbols assigned by the HUGO Gene Nomenclature Committee (http://www.genenames.org/) or International Committee on Standardized Genetic Nomenclature for Mice (http://www.informatics.jax.org/mgihome/nomen/), respectively, are shown by bold letters.

## Sheet: ChemR birds, lizard, frog
Chemokine receptor gene groups of birds, lizard and frog
Chemokine Receptor Group	Chicken	Zebra Finch	Duck	Anole Lizard	Xenopus
CXCR1/2G	CXCR2 (IL8RB)a	-	CXCR2	CXCR1, CXCR2	cxcr1a,b
CXCR3G	-	-	-	CXCR3	cxcr3
CXCR3LG	-	-	-	CXCR3L	CXCR3L (cxcr3)
CXCR4G	CXCR4	CXCR4	CXCR4	CXCR4	cxcr4, cxcr4-bb
CXCR5G	CXCR5	CXCR5	CXCR5	CXCR5	CXCR5
CXCR6G	-	-	CXCR6	CXCR6	cxcr6
CCR1/3G	-	-	-	-	-
CCR2/5G	CCR2, CCR5	CCR2, CCR5	CCR2, CCR5	CCR2, CCR5a, CCR5b	-
CCR4G	CCR4	CCR4	CCR4	CCR4	-
CCR4LG	-	-	-	-	-
CCR6G	CCR6	CCR6	CCR6	CCR6	CCR6
CCR7G	CCR7	CCR7	CCR7	CCR7	ccr7
CCR8G	CCR8a, CCR8b	CCR8a, CCR8b, CCR8c	CCR8a, CCR8b, CCR8c	-	CCR8
CCR9G	CCR9	CCR9	CCR9	CCR9	CCR9
CCR10G	-	-	-	CCR10	CCR10
CCR11G	-	-	-	-	-
CCR12G	-	-	-	-	CCR12 (ccr3)
CCR13G	-	-	-	-	-
CX3CR1G	CX3CR1	CX3CR1	CX3CR1	CX3CR1	-
XCR1G	XCR1	XCR1	XCR1	XCR1	XCR1
CXCR7G	CXCR7	CXCR7	CXCR7	CXCR7	cxcr7
CCBP2G	CCBP2	CCBP2a, CCBP2b	CCBP2	-	-
CCRL1G	CCRL1	CCRL1a, CCRL1b	CCRL1	CCRL1	CCRL1
CCRL2G	-	-	-	-	-
DARC-G	-	-	-	DARC	-
a Chicken and Xenopus official gene symbols assigned by the Chicken Gene Nomenclature Committee or Xenbase (http://www.xenbase.org/), respectively, are shown by bold letters.
b Xenopus laevis genes.

## Sheet: ChemR fish
Chemokine receptor gene groups of fish
Chemokine Receptor Group	Medaka	Stickleback	Zebrafish	Tetraodon	Elephant shark	Sea lamprey
CXCR1/2G	CXCR1a, CXCR1bb, CXCR1ba	CXCR1a, CXCR1bb, CXCR1ba	CXCR1ba (cxcr1)a, CXCR1bb (cxcr2)	CXCR1a, CXCR1ba, CXCR1bb	CXCR1a, CXCR1b	-
CXCR3G	CXCR3aa, CXCR3ab, CXCR3ac, CXCR3ad	CXCR3aa, CXCR3ab	CXCR3aa, CXCR3ab (cxcr3.1)	CXCR3aab, CXCR3ab	-	-
CXCR3LG	CXCR3L	CXCR3L	CXCR3L (cxcr3.2)	CXCR3L	-	-
CXCR4G	CXCR4a, CXCR4b	CXCR4a, CXCR4b	cxcr4a, cxcr4b	CXCR4a, CXCR4b	CXCR4	CXCR4
CXCR5G	CXCR5	CXCR5	cxcr5	CXCR5	CXCR5	-
CXCR6G	-	-	-	-	CXCR6	-
CCR1/3G	-	-	-	-	-	-
CCR2/5G	-	-	-	-	-	-
CCR4G	-	-	-	-	CCR4	-
CCR4LG	CCR4Laa, CCR4Lab, CCR4Lac	CCR4Laa, CCR4Lac	CCR4Laa (ccr8.1), CCR4Lab (ccr8.2), CCR4Lac	CCR4Laa, CCR4Lac	-	-
CCR6G	CCR6a, CCR6b	CCR6a, CCR6b	ccr6a, ccr6b	CCR6a	CCR6	-
CCR7G	CCR7	CCR7	ccr7	CCR7	CCR7	-
CCR8G	-	-	-	-	-	-
CCR9G	CCR9a, CCR9b	CCR9a, CCR9b	ccr9a, ccr9b	CCR9a, CCR9b	CCR9	-
CCR10G	CCR10	CCR10	ccr10	CCR10	CCR10	-
CCR11G	CCR11aa, CCR11ab	CCR11aa, CCR11ab, CCR11ac, CCR11ad	CCR11aa (ccr11.1), CCR11ab (ccr11.2), CCR11ac (ccr13)	CCR11a	-	-
CCR12G	CCR12a, CCR12b	CCR12a, CCR12ba, CCR12bb, CCR12bc	CCR12a (ccr12.3), CCR12ba (ccr12.1), CCR12bb (ccr12.2)	CCR12a, CCR12b		-
CCR13G	-	-	-	-	-	CCR13a, CCR13b
CX3CR1G	-	-	-	-	-	-
XCR1G	XCR1a, XCR1ba, XCR1bb, XCR1bc	XCR1a, XCR1bc	XCR1aa (xcr1a), XCR1ab, XCR1ac, XCR1ba (xcr1b), XCR1bc, XCR1bd (ccr8.3)	XCR1bab, XCR1bcb	XCR1, XCR1ba, XCR1bb	-
CXCR7G	CXCR7a		cxcr7a, cxcr7b	CXCR7a	CXCR7	CXCR7a, CXCR7b
CCBP2G	-	-	-	-	-	-
CCRL1G	CCRL1a, CCRL1b	CCRL1a, CCRL1b	ccrl1a, ccrl1b	CCRL1a, CCRL1b	-	-
CCRL2G	-	-	-	-	-	-
DARC-G	-	-	-	-	-	-
a Zebrafish official gene symbols assigned by Zebrafish Nomenclature Committee (http://zfin.org/cgi-bin/webdriver?MIval=aa-ZDB_home.apg) are shown by bold letters.
b Takifugu rubripes genes.
