# Supplementary material for: Systematic classification of vertebrate chemokines based on conserved synteny and evolutionary history
Source: Genes Cells. 2012 Nov 12;18(1):1–16. doi: 10.1111/gtc.12013 (PMC3568907; doi:10.1111/gtc.12013)
Supplement: Supplementary file 19 [file gtc0018-0001-SD11.xls]

## Sheet: Ligand, ChemR
Table S4 CVL blocks and ancestral chromosomes containing chemokine and chemokine receptor genes
human chemokine	CVL blocka	human Chr	teleost ancestor Chr	syntenic Medaka Chr	Medaka Chr	Medaka chemokine	syntenic zebrafish Chr	zebrafish Chr	Zebrafish chemokine	syntenic Tetraodon Chr	Tetraodon Chr	Tetraodon chemokine	vertebrate ancestor Chr	gnathostome ancestor Chr	osteichthyan ancestor Chr	amniote ancestor Chr	syntenic chicken Chr	chicken Chr	chicken chemokine
CXCL8	23	4 (74.6 Mb)	f	1	1	CXCL8aa, ab	1	1	CXCL8a	18	18	CXCL8a	C	C1	9	8	4	4	CXCL8a, b, c
				18	-	-	7	7	CXCL8ba, bb, bc	20	-	-
				10	-	-	14	-	-	1	-	-
CXCL11, 13	24	4 (77.0 -78.5 Mb)	i	9	Un	CXCL13	5 or 8	5	CXCL11aa - ah, 13	12	12	CXCL13	C						CXCL13a, b, c
				12	-	-	5, 10 or 21	-	-	4	-	-
CXCL12	59	10 (44.8 Mb)	d	15	15	CXCL12a	13	13	CXCL12a	17	17	CXCL12a	C	C0	7	6	6	6	CXCL12
				1	1	CXCL12b	1	1	CXCL12b	18	18	CXCL12b
				19	-	-	12	-	-	2	-	-
CXCL14	28	5 (135.0 Mb)	g	10	10	CXCL14	14	14	CXCL14	1	Un	CXCL14	C	C2	13	3	13	13	CXCL14
				14	-	-	5, 10, or 21	-	-	7	-	-
CCL19, 27	52	9 (34.7 Mb)	i	9	9	CCL19aa, ab, 27	5 or 8	5 and 8	CCL19aa, ab, 27a	12	12	CCL19aa, ab, ac, 27	Un	Un	3	3	Un	Un	CCL19, 21
				12	-	-	5, 10, or 21	10	CCL19b, 27b	4	-	-
CCL20	13	2 (228.7 Mb)	m	17	17	CCL20aa, ab	2	2	CCL20aa - ad	15	15	CCL20aa, ab	F	F0	1	2	9	9	CCL20
				20	-	-	24	24	CCL20b	6	-	-
				4	-	-	6, 11, or 22	7	-	1	-	-
				13	-	-	15	12	-	16	-	-
CCL25	88	19 (8.1 Mb)	m	17	17	CCL25a	2	2	CCL25a	15	15	CCL25a	A	A1	22	20	28	-	-
				4	4	CCL25b	6, 11, or 22	11	CCL25b	1	1	CCL25b
				20	-	-	24	-	-	6	-	-
				13	-	-	15	-	-	16	-	-
CXCR1, 2	12	2 (219.0 Mb)	c	2	2	CXCR1a	-	-	-	3	3	CXCR1a	E	E0	2	4	7	Un	CXCR2
				21	21	CXCR1ba, bb	9	9	CXCR1ba, bb	2	2	CXCR1ba, bb
CXCR3b	-	X (70.8 Mb)	b?	-	16	CXCR3aa - ad, 3L	-	16	CXCR3aa, ab, 3L	-	8	CXCR3aa, ab, 3L	-	-	-	-	-	-	-
CXCR4	12	2 (136.9 Mb)	c	2	17	CXCR4a	-	6	CXCR4a	3	15	CXCR4a	E	E0	2	4	7	7	CXCR4
				21	Un (21?)	CXCR4b	9	9	CXCR4b	2	2	CXCR4b
CXCR5	113	11 (118.8 Mb)	h	13	13	CXCR5	15	18	CXCR5	16	16	CXCR5	J	J0	29	25	24	24	CXCR5
				14	-	-	5, 10, 21	-	-	7	-	-
CXCR7	12?	2 (237.5 Mb)	c	21	21	CXCR7a	9	9	CXCR7a	2	2	CXCR7a	E	E0	2	4	7	7	CXCR7
				2	-	-	-	6	CXCR7b	3	-	-
ChemR cluster (CCR4, CCR9, XCR1, CCRL1)c	15, 17	3 (33.0 - 46.1 Mb)	b	16	16	CCR4Laa, ab, ac	16	16	CCR4Laa, ab, ac	8	8	CCR4Laa, ac	E	E1	1	2	2	2	CCR4, 9, XCR1, CCRL1
				11	-	-	19	-	-	21	-	-
			m	17	17	CCR9a, CCRL1a, XCR1ba, bc, bd	2	2	CCR9a, ccrl1a, XCR1ba, bc, bd	15	15, Un	CCR9a, CCRL1a, XCR1ba, bc
				20	20	CCR9b, CCRL1b	24	24	CCR9b, ccrl1b	6	6, Un	CCR9b, CCRL1b
				4	4	XCR1a	6, 11, 22	23	xcr1a, XCR1ab, ac	1	-	-
CCR6	35	6 (167.5 Mb)	a	24	Un	CCR6a	20	20	ccr6a	14	14	CCR6a	B	B2	4	5	3, Un	3	CCR6
				22	22	CCR6b	17 or 13	17	ccr6b	10	-	-
CCR7, 10	82	17 (38.7 - 40.8 Mb)	e	1	1	CCR7	1	6	ccr7	18	18	CCR7	E	E2	17	15	27, Un	27	CCR7
				19	19	CCR10	12	24	ccr10	2	2	CCR10
				8	-	-	3	-	-	3	-	-
CCRL1c	22	3 (132.3 Mb)	m	-	-	-	-	-	-	-	-	-	-	-	-	2	2	2	CCRL1
aCVL block: conserved vertebrate linkage block
bFrom the chromosome loci in teleosts, CXCR3 gene seems to have been located on the teleost protochromosome 'b'.
cHuman CCRL1 gene appears to have been translocated intrachromosomally.
